# Supplementary material for: Exploring phenotypic diversity and stability of key traits for apple breeding in northeastern Spanish germplasm
Source: Front Plant Sci. 2025 Sep 16;16:1623195. doi: 10.3389/fpls.2025.1623195 (PMC12479310; doi:10.3389/fpls.2025.1623195)
Supplement: Supplementary Table 1 — Complete dataset used for phenotypical analysis of 130 apple accessions and 14 commercial cultivars during 2020–2023 for CITA and UPNA germplasm collections. The dataset shows phenotypical data of assessed traits, including the difference in browning index at time 30 and 60 (ΔBI30, ΔBI60), along with oxidation speed index SEB_ΔBI, firmness, pH, malic acid content (g/L), soluble solid content (SSC), fructose (g/L) and glucose (g/L), total phenolic content (TPC) in pulp and skin, ploidy, and SSR genetic profiles for each genetic group (GG). [file Table1.xlsx]

## Sheet: Table S1
Table S1. Complete dataset used for phenotypical analysis of 130 apple accessions and 14 commercial cultivarsduring 2020-2023 for CITA and UPNA germplasm collections. The dataset shows phenotypical data of assessed traits, including the difference in browning index at time 30 and 60 (∆BI30, ∆BI60), along with oxidation speed index SEB_∆BI, firmness, pH, malic acid content (g/L), soluble solid con…
Genetic Group	Centre	Accession Name	Accession type	Growing site	Year	Harvest Date	Starch	ΔBI30	ΔBI60	SEB_ΔBI	Firmness (N) 1a	Firmness (N) 2a	Firmness (N) 3a	Firmness (N) 4a	Firmness (N) 5a	Firmness (N) 6a	Firmness (N) 7a	Firmness (N) 8a	Firmness (N) 9a	Firmness (N) 10a	Firmness (N) 1b	Firmness (N) 2b	Firmness (N) 3b	Firmness (N) 4b	Firmness (N) 5b	Firmness (N) 6b	Firmness (N) 7b	Firmness (N) 8b	Firmness (N) 9b	Firmness (N) 10b	pH 1	pH 2	pH 3	Malic acid (g/L) 1	Malic acid (g/L) 2	Malic acid (g/L) 3	SSC (ºBrix) 1	SSC (ºBrix) 2	SSC (ºBrix) 3	Glucose (g/kg FW) 1	Glucose (g/kg FW) 2	Fructose (g/kg FW) 1	Fructose (g/kg FW) 2	TPC Pulp (mg GAE/100 g FW) 1	TPC Pulp (mg GAE/100 g FW) 2	TPC Peel (mg GAE/100 g FW) 1	TPC Peel (mg GAE/100 g FW) 2	Color	Ploidy
60	CITA	Belleza de Roma	Commercial	Zaragoza	2023	2023-07-21					5.66	7.01	6.4	5.55	5.2	5.64	5.51	5.91	6.13	6.25	6.53	6.03	6.4	6.27	4.8	5.78	7.05	4.91	6.23	6.06	3.52	3.53	3.54	5.54	5.21	5.35	16.9	16.9	17					118.416		675.885		Bicoloured	2
133	CITA	Esperiega	Commercial	Zaragoza	2022	2022-08-08					6.35	8.69	7	6.81	6.38	6.47	7.18	7.3	7.3	7.16	6.64	7.7	7.52	7.24	6.48	5.52	9.41	6.74	8.07	7.5	3.6	3.6	3.43	10.31	10.32	10.28	15.4	15.4	15.3					132.081		1091.18		Green	2
133	CITA	Esperiega	Commercial	Zaragoza	2020	2020-08-16	7.88889	12.2543	13.7082	0.770366	6.19	6.16	8.27	8.38	5.13	5.13	9.33	6.25	5.99	8.23	6.28	6.15	7.1	8.66	6.12	5.86	9.56	6.54	6.35	8.81	3.6			7.8			14	14	14					118.7	228.3	269.4	281.3	Green	2
133	CITA	Esperiega	Commercial	Zaragoza	2021	2021-08-19	9.5	14.3989	16.2491	0.825004	4.64	3.67	5.6	7.48	6.84	5.15	5.06	6.26	7.8	5.86	4.14	4.57	4.4	8.64	7.57	6.94	4.84	7.46	8.9	6.94	2.89			10.14			13.8	13.8	13.8					41.2	36.3	331.9	260.4	Green	2
133	CITA	Esperiega	Commercial	Zaragoza	2023	2023-08-04					8.1	9.1	9.33	8.8	9.34	9.03	10.28	9.12	8.98	8.32	7.34	10.01	9.32	10.93	8.56	10.33	10.1	9.91	8.51	7.34	3.4	3.4	3.39	7.15	7.13	7.27	17.6	17.6	17.6					125.891		1104.97		Green	2
27	CITA	Fuji	Commercial	Zaragoza	2022	2022-10-06					7.42	7.68	7.27	7.89	8.22	6.63	6.15	8.48	7.73	8.5	7.62	7.23	8.76	8.59	6.82	8.18	6.72	8.32	8.59	10	3.98	3.96	4.05	4.52	4.52	4.57	18.1	18.2	18.2					85.3105		579.026		Red	2
27	CITA	Fuji	Commercial	Zaragoza	2021	2021-10-15	8.8	18.9887	23.7143	0.866848	7.1	6.14	6.21	7.02	6.59	6.72	6.76	6.78	6.82	7.72	6.17	6.34	5.69	6.9	6.88	6.32	5.97	7.41	6.72	10.54	4.33			3.59			16.1	15.9	15.9	20.8	20.8	42.2	42.2	34.5	49.8	459.1	521.5	Red	2
27	CITA	Fuji	Commercial	Zaragoza	2020	2020-10-15	8.5	13.3307	15.4082	0.805787	7.26	8.09	7.28	7.21	7.95	9.25	8.22	9.25	7.97	8.04	8.26	8.14	6.5	7.82	8.12	7.2	7.87	8.85	9.99	8	3.89			3.72			19.4	19.4	19.5	23.5	24.3	42.6	43.7					Red	2
27	CITA	Fuji	Commercial	Zaragoza	2023	2023-10-06					10.44	8.59	8.39	9.78	8.57	8.7	8.2	10.06	8.57	9.36	10	9.56	8.93	8.15	8.31	7.46	8.29	8.09	9.08	10.33	4.02	4.02	4.01	3.55	3.85	3.53	19.9	19.9	19.9					98.9637		1078.6		Red	2
27	CITA	Fuji	Commercial	Bescos de Garcipollera	2022	2022-09-16					10.25	9.54	8.43	10.28	9.43	9.76	10.32	10.71	11.09	10.46	10.89	8.57	8.72	10.41	8.7	9.26	9.02	9.08	9.66	7.96	3.74	3.83	3.65	5.16	5.2	5.14	15.9	16	16					76.7763		625.134		Red	2
27	CITA	Fuji	Commercial	Bescos de Garcipollera	2020	2020-09-07					9.1	10.3	10.3	10.1	10.3	10.3	10.3	9.6	9.3	10.3	9	10.3	10.3	10.3	9.6	10.2	10.3	9.8	10.1	10.3	3.47			5.92			15.7	15.7	15.8	8.9	9.2	18.1	16.8	367.4	485.5	691.1	625.1	Red	2
27	CITA	Fuji	Commercial	Bescos de Garcipollera	2023	2023-10-17					10.65	11.49	8.56	8.22	10.31	9.5	9.41	9.28	9.18	9.57	8.86	9.42	8.53	9.41	8.97	10.32	10.32	8.54	9.45	9.03	3.78	3.77	3.76	4.02	4.08	3.97	17.6	17.5	17.5									Red	2
44	CITA	Gala Must	Commercial	Zaragoza	2022	2022-08-19					9.59	7.14	7.98	9.06	4.87	7.62	7.91	8.4	6.36	7.71	8.31	6.9	7.8	8.49	9.28	6.44	7.85	8.77	6.46	7.66	4.07	4.03	3.98	3.76	3.79	3.77	18.2	18.5	18.3					81.5967		576.285		Red
44	CITA	Gala Must	Commercial	Zaragoza	2021	2021-07-27	9.6	19.4544	23.2052	0.82975	7.02	7.02	7.29	4.81	5.74	6.3	4.71	6.19	6.43	7.05	7.87	6.94	8.56	5.09	6.56	7.81	4.02	6.69	6.54	8.06	3.46			3.45			13.4	13.4	13.4	7.5	9.1	53.9	38.9	176.4	117.2	342.9	368.8	Red
44	CITA	Gala Must	Commercial	Zaragoza	2020	2020-08-07	8.66667	4.62493	5.05177	0.382537	7.7	6.8	6.91	8.12	7.09	5.2	6.62	6.84	7.11	7.72	6.26	6.8	8.16	6.06	7.05	4.88	7.92	6.94	7.23	6.01	3.58			3.7			16.1	16.6	16.5	12.1	12.6	37.9	40.5	76.1	110.3	587.4	551.7	Red
44	CITA	Gala Must	Commercial	Zaragoza	2023	2023-07-28					7.8	8.25	8.91	7.51	6.89	7.36	6.44	9.14	8.33	7.83	8.24	7.57	8.8	8.72	8.1	7.3	8.37	7.34	7.75	8.05	3.96	3.95	3.96	3.03	3.14	3.23	15.6	15.6	15.5					80.0837		687.174		Red
44	CITA	Gala Must	Commercial	Bescos de Garcipollera	2020	2020-09-16					6.3	6.7	6.1	6.1	5.9	6.9	6	7.1	10.3	5.8	5.8	6.1	5.7	8.2	7.3	6.4	6.2	9.2	8.5	7.1	3.87			4.19			18	18.5	18.4									Red
44	CITA	Gala	Commercial	Zaragoza	2022	2022-08-19					8.41	8.68	8.62	8	8.67	9.39	8.35	8.56	8.57	8.04	8.92	8.04	7.5	7.45	10.52	9.38	9.03	10.49	9.78	7	3.8	4.09	3.81	3.51	3.53	3.54	17	17	17					95.2872		523.797		Red	2
44	CITA	Gala	Commercial	Zaragoza	2020	2020-08-07	10	12.3677	15.8404	0.60026	8.48	7.34	8.37	6.67	8.1	6.59	7.94	6.58	6.16	7.99	8.31	7.52	9.03	6.92	6.91	6.09	8.36	5.49	6.73	7.43	4.55			5.46			16.4	16.5	16.4	13.3	12.2	47.7	45.8	209.9	210.1	496.7	489.6	Red	2
44	CITA	Gala	Commercial	Zaragoza	2021	2021-07-27	9	17.3797	19.4676	0.944548	8.87	8.03	7.59	8.17	5.9	8.27	7.97	8.15	6.94		7.57	8.18	7.85	8.43	7.42	7.58	7.91	8.04	6.84		3.76			3.29			13.7	13.8	13.8					148.3	124.1	449.2	441.5	Red	2
44	CITA	Gala	Commercial	Zaragoza	2023	2023-07-28					7.56	7.33	7.26	9.41	7.74	8.36	8.35	9.19	7.4	6.35	8.98	7.68	6.66	9.5	8.28	7.33	7.11	8.77	7.05	6.52	3.89	3.9	3.9	3.62	3.54	3.56	15.3	15.2	15.2					94.1214		688.766		Red	2
44	CITA	Gala	Commercial	Bescos de Garcipollera	2022	2022-08-24																																						147.632		805.945		Red	2
44	CITA	Gala	Commercial	Bescos de Garcipollera	2023	2023-08-30					9.65	9.12	5.48	8.26	8.41	8.86	8.3	10.16	9.94		8.22	6.46	7.87	8.88	6.48	8.95	8.22	9.98	9.94		4.01	4.02	4.03	2.74	2.67	2.88	17.3	17.2	17.2					98.0297		1026.12		Red	2
44	CITA	Galaxy	Commercial	Zaragoza	2022	2022-08-19					9.75	8.09	10.98	9.77	10.59	10.04	8.11	9.73	9.82	8.6	8.74	8.66	11.11	10.84	9.95	9.39	8.07	11.63	9.6	9.17	3.71	3.72	3.72	4.01	4.06	4.08	17.2	17.4	17.5					83.8415		490.979		Red
44	CITA	Galaxy	Commercial	Zaragoza	2021	2021-07-27	8.7	17.1571	23.3257	0.614791																					3.7			3.79			12.9	12.8	12.8					41.7	98.7	278.3	192.4	Red
44	CITA	Galaxy	Commercial	Zaragoza	2023	2023-08-01					8.11	7.87	7.74	9.37	8.76	8.49	8.62	8.49	8.48	8.13	7.02	6.86	7.84	9.1	8.38	7.78	7.87	8.79	8.35	7.05	3.83	3.85	3.83	3.76	3.95	3.7	15.2	15.2	15.2					77.6109		639.45		Red
39	CITA	Golden Delicious	Commercial	Zaragoza	2022	2022-09-02					9.02	5.74	7.16	9.66	7.67	6.52	7.09	9.54	9.35	8.1	8.12	5.65	7.04	10.84	5.69	7.16	7.83	11.17	10.91	8.69	4.17	3.93	4.22	3.79	3.82	3.78	18.5	18.5	18.5					80.9073		562.354		Yellow	2
39	CITA	Golden Delicious	Commercial	Zaragoza	2020	2020-09-07	8.9	12.7356	15.9705	0.641552	7.5	8.4	8	8.5	8.5	8.4	7.9	7.6	7.6	9.3	8.7	10	7.9	8.4	9.2	8	7.2	7.8	7.1	8.6	3.89			4.4			17.6	17.5	17.5	11.6	11.7	27.4	27.3	476.5	444.8	520.1	472	Yellow	2
39	CITA	Golden Delicious	Commercial	Zaragoza	2021	2021-10-08	9.4	10.7241	15.325	0.325975	6.68	6.65	6.64	5.55	7.74	8.5	7.94	6.5	8.33	7.34	7.62	7.13	6.13	4.99	7.44	7.76	7.28	6.96	8.21	8.16	5.55			4.01			18.9	18.9	18.8	22.5	21.3	48.5	47.7	36.8	29.9	299.3	293.2	Yellow	2
39	CITA	Golden Delicious	Commercial	Zaragoza	2023	2023-08-25					7.85	8.69	7.47	8.71	7.82	7.9	7.23	7.58	6.63	8.14	7.88	8.36	7.43	11.08	7.82	7.29	8.8	7.07	7.22	9.09	4	4	4	3.01	3.1	3.12	17.8	17.8	17.8					78.7206		742.637		Yellow	2
40	CITA	Golden Supreme	Commercial	Zaragoza	2022	2022-09-02					7.94	7.18	7.14	6.5	5.94	8.82	9.01	7.05	8.59	8.7	8.51	7.42	4.72	7.98	5.55	9.39	8.8	6.32	9.72	9.82	3.89	3.9	3.8	4.28	4.29	4.36	16.1	15.6	15.6					90.0997		500.756		Yellow
40	CITA	Golden Supreme	Commercial	Zaragoza	2020	2020-09-15	8.9	5.20943	6.81136	0.270354	8.8	8.1	7.4	8.2	8.9	8.9	8.3				8.5	8	8.1	9.1	8	8.9	10.1				3.59			5.07			15.1	15.2	15.2	11.4	11.7	22.6	23.3	338	360.9	569.6	516.6	Yellow
40	CITA	Golden Supreme	Commercial	Zaragoza	2023	2023-08-01					5.11	5.27	7.98	8.52	7.98	6.14	7.88	7.07	7.96	7.29	5.11	6.86	7.57	8.45	8.3	4.25	7.11	7.66	7.01	7.22	3.79	3.79	3.77	4.46	4.66	4.4	15.5	15.5	15.5					108.951		735.848		Yellow
329	CITA	Bubal_02	Local	Bescos de Garcipollera	2022	2022-10-04					10.89	10.1	7.37	10.49	10.3	9.1	8.67	9.96	6.19	9.73	9.68	9.62	6.94	7.97	10.51	9.78	7.83	9.75	8.37	8.79	4.39	4.34	4.31	1.57	1.5	1.58	16.9	17	17					163.199		653.395		Green	2
329	CITA	Bubal_02	Local	Bescos de Garcipollera	2020	Fecha desconocida																									3.51			2.65														Green	2
329	CITA	Bubal_02	Local	Bescos de Garcipollera	2023	2023-09-11					10.15	10.62	6.69	9.63	11.11						8.2	10.91	5.06	7.87	10.26												17.5	17.2	17.2									Green	2
127	CITA	Bubal_08	Local	Bescos de Garcipollera	2022	2022-10-04					7.65	8.35	6.77	5.98	7.19	6.43	7.23	7.17	7.13	8.88	7.04	7.55	5.7	6.42	8.24	6.23	7.76	7.73	7.45	7.89	3.92	3.81	3.8	4.54	4.57	4.55	14.8	14.8	14.8					193.558		712.647		Bicoloured	2
127	CITA	Bubal_08	Local	Bescos de Garcipollera	2020	2020-08-26	9.44444	25.7178	32.3322	0.969689																					4.98			4.74			15	14.2	14.4	8.2	8.3	27.8	30.7					Bicoloured	2
378	CITA	Bubal_05	Local	Bescos de Garcipollera	2022	2022-09-26					9.74	9.29	10.19	10.04	9.07	9.64	9.78	9.37	6.78	9.7	10.2	9.71	10.27	9.03	9.38	9.89	9.1	7.98	7.36	7.93	4.24	4.5	4.35	3.38	3.38	3.44	17.9	17.7	17.9					687.769		1277.91		Green	2
378	CITA	Bubal_05	Local	Bescos de Garcipollera	2020	2020-10-13	9.9	27.8724	31.1633	1.14497	8.96	8.84	8.04	8.04	7.42	8.63	8.82	8.63	7.42	7.76	9.5	6.88	7.38	8.25	6.2	8.7	8.88	8.9	8.7	7.99	4.36			3.84			15.4	15.6	15.6	9.7	9.8	29.3	29.2	505.3	465.7	596.1	581.7	Green	2
378	CITA	Bubal_05	Local	Bescos de Garcipollera	2021	2021-10-14	8.2	51.4005	63.9133	1.25006	6.22	6.95	6.62	8.95	8.04	8.28	7.01	7.47	7.82	7.53	8.05	6.9	6.19	10.34	7.94	6.66	7.74	8.01	7.62	6.87	4.35			4.06			19.9	20	19.9	11.5	11.8	85.1	84.4	460.2	443.3	569.4	578.6	Green	2
506	CITA	Fragen_02	Local	Bescos de Garcipollera	2022	2022-10-04					9.01	9.97	8.67	8.01	8.38	9	10.12	8.57	10.14	9.26	8.94	8.9	10.06	8.03	10.14	9.66	9.51	9.66	8.54	11.7	3.55	3.53	3.48	5.84	5.86	5.87	17.1	17.1	17.1					102.398		547.41		Yellow	2
506	CITA	Fragen_02	Local	Bescos de Garcipollera	2021	2021-10-14	10	39.6443	55.5799	1.21321	6.16	5.59	1.66	4.64	5.58						6.75	5.69	2.56	4.43	5.42						3.66			9.05			16.4	16.4	16.4	17.8	16.5	58.5	61.1	227.5	148.6	535.6	536.8	Yellow	2
24	CITA	Agostera	Local	Bescos de Garcipollera	2022	2022-09-01	8.4	25.2102	32.6716	1.01851	8	6.51	7.52	6.1	7.28	6.9	6.14	5.67	7.12	7.66	7.49	7.33	7.98	4.67	6.97	5.83	6.58	6.89	6.77	7.43	4.36	4.36	4.36	2.27	2.29	2.18	16.1	16.2	16.2					101.546		527.928		Bicoloured	2
24	CITA	Agostera	Local	Bescos de Garcipollera	2020	2020-08-17	10	12.9236	16.5304	0.619883	8.36	8.44	8.26	8.5	5.89	7.15	7.71	6.72	9.32	9.15	8.36	8.5	8.5	8.4	7.15	7.71	8.12	8.6	7.5	9.21	3.27			5.62			13.5	13.6	13.6	7.3	7.6	38.7	39.4	398.7	342.6	524.7	527.3	Bicoloured	2
16	CITA	Rojo	Local	Bescos de Garcipollera	2022	2022-09-26					11.38	10.87	11.46	10.89	10.46	9.34	9.32	10.26	11.82	8.99	9.63	9.21	7.98	8.29	9.84	7.94	7.73	9.07	8.22	11.57	3.57	3.42	3.44	7.09	7.09	7.09	18.9	18.9	18.9					198.662		350.376		Red	2
16	CITA	Rojo	Local	Bescos de Garcipollera	2021	2021-09-13	8	19.0404	25.7049	0.713435	9.29	12.87	8.38	7.69	9.71	8.56	9.14	12.65	8.14	10.28	9.52	9.25	9.41	10.23	10.93	8.46	9.11	8.41	10.32	9.72	2.99			9.86			16.5	16.4	16.5	12.5	12	42.5	42	115.3	111.9	526.6	526.4	Red	2
139	CITA	Morro liebre	Local	Bescos de Garcipollera	2022	2022-09-26					8.23	8.2	8.68	8.77	8.08	7.21	9.48	8.52	9.52	9.71	8.63	7.24	8.25	9	7.42	7.28	8.75	8.16	9.66	8.54	4.54	4.65	4.66	1.39	1.41	1.37	13.2	13.1	13					86.0434		401.036		Bicoloured	2
139	CITA	Morro liebre	Local	Bescos de Garcipollera	2020	2020-09-11	6.8	23.3132	28.7078	0.970937	6.49	5.49	4.05	6.96	6.94	6.74	6.25	5.21	6.14	5.73	6.38	5.7	4.08	6.83	6.81	6.42	6.75	6.81	6.5	6.29	4.41			1.34			17.2	17.2	17.5	10.9	11.1	34.1	34.9	452.2	445.4	538.2	485.9	Bicoloured	2
139	CITA	Morro liebre	Local	Bescos de Garcipollera	2021	2021-09-20	6	37.0071	44.2576	1.16947	8.24	7.06	6.67	6.07	7.76	7.31	7.53	6.39	6.77	6.93	8.6	7.92	8.33	8.34	7.6	7.17	6.76	6.36	7.14	9.09	4.8			1.28			14.6	14.5	14.6	20.3	19.3	44	46.1	114.7	95	393.4	329	Bicoloured	2
139	CITA	Morro liebre	Local	Bescos de Garcipollera	2023	2023-09-28					6.33	6.11	6.75	6.22	7.48	5.95	7.07	6.25	5.81	6.06	6.33	5.9	7.05	5.87	6.71	7.2	6.59	6.55	7.78	5.88	4.63	4.62	4.62	1.21	1.26	1.15	13.4	13.2	13.4					150.412		694.553		Bicoloured	2
37	CITA	Cenarbe_01	Local	Bescos de Garcipollera	2022	2022-10-04					9.63	13.14	9.55	10.1	11.63	10.3	9.17	9.12	8.97	7.71	9.5	11.4	9.33	10.48	10.64	11.02	10.01	8.9	10.26	7.88	3.25	3.35	3.31	14.85	15.68	15.62	18	17.9	17.9					215.597		952.997		Yellow	2
37	CITA	Cenarbe_01	Local	Bescos de Garcipollera	2020	2020-09-11	10	30.3842	36.5496	1.09925	9.81	8.6	9.3	9.41	9.7	8.21	8.75	9.27	8.97	9.29	8.48	8.81	8.98	9.81	11.6	8.51	8.17	11.68	8.8	8.72	3.58			15.07			15.9	15.9	15.9	13.2	13.4	39.8	39.6	429.8	519.6	577.4	671.4	Yellow	2
37	CITA	Cenarbe_01	Local	Bescos de Garcipollera	2021	2021-10-14	9	37.3372	50.1594	1.04065	8.98	7.62	6.5	7.57	8.1	7.04	8.07	6.66	7.36	8.22	9.25	6.95	6.86	7.33	7.33	9.05	6.5	5.46	7.71	8.12	3.4			9.92			16.7	16.7	16.7	14.6	14.4	45.1	46.7	188.6	185.2	782.6	543.5	Yellow	2
37	CITA	Cenarbe_01	Local	Bescos de Garcipollera	2023	2023-09-28					9.71	7.3	10.48	8.08	9.11	10.41	8.79	7.95	8.02	9.51	10.27	7.66	9.06	7	8.59	9.64	8.99	7.26	7.52	9.21	3.17	3.16	3.17	8.99	9.13	9.03	17.8	17.7	17.7					183.836		1400.88		Yellow	2
37	CITA	Cenarbe_03	Local	Bescos de Garcipollera	2022	2022-09-26					10.89	8.84	9.78	10.22	10.66	10.51	11.14	10.05	10.65	14.63	10.08	9.46	9.58	11.3	9.11	11.69	9.79	10.22	11.29	13.99	3.34	3.27	3.16	12.28	12.28	12.21	19.5	19.5	19.5					262.424		772.908		Bicoloured	2
37	CITA	Cenarbe_03	Local	Bescos de Garcipollera	2023	2023-09-28					7.69	8.13	10.8	8.89	9.46	9.82	9.42	8.56	8.2	9.07	7.33	8.97	11.12	8.7	8.12	9.74	10.7	9.12	7.85	8.46	2.98	2.98	2.99	8.04	8.07	7.91	16.6	16.8	16.7					188.24		1169.88		Bicoloured	2
37	CITA	Cenarbe_05	Local	Bescos de Garcipollera	2021	2021-10-06	8.5	34.296	41.0611	1.18951	2.04	8.96	6.63	4.9	2.59						2.51	10.21	2.72	4.95	3.57						5.06			4.52			15.9	15.7	15.6	12.6	12.9	54.4	54.7	489.3	440	551.9	566.9	Red	2
37	CITA	Cenarbe_05	Local	Bescos de Garcipollera	2022	2022-09-26					9.17	8.7	8.78	8.02	10.4	10.17	8.73	13.09			8.83	7.36	8.12	7.78	8.74	9.03	12.14	13.35			3.83	3.65	3.66	7.21	7.21	7.16	16.4	16.4	16.4					192.391		792.621		Red	2
37	CITA	Cenarbe_05	Local	Bescos de Garcipollera	2021	2021-10-14	10	32.6524	39.9132	1.12131	5.48	6.56	6.87	8.77	5.89	7.66	8.17	7.14	6.78	8.26	5.43	6.09	6.25	10.06	4.5	7.29	6.9	6.93	6.03	8.78	3.68			7.37			18	17.9	17.9	24.1	24.3	71.9	70.7	182	189	589	645.7	Red	2
26	CITA	Cenarbe_06	Local	Bescos de Garcipollera	2021	2021-09-06	9.8	34.4108	44.6999	1.14169	7.35	6.01	5.82	7.17	15.54	6.32	11.49	6.06	7.82	8.56	6.43	6.1	7.99	6.05	10.15	6.75	12.04	6.85	8.29	7.7	3.5			9.11			18.2	18.2	18.1	20	19.5	63	64.5	211	235.3	535.1	539.5	Green	3
26	CITA	Cenarbe_06	Local	Bescos de Garcipollera	2023	2023-10-05					6.34	6.19	9.08	8.11	8.07	9.39	7.09	6.8	7.21	7.86	6.19	6.06	9.48	8.74	8.69	9.14	6.55	6.58	7.81	8.02	3.12	3.13	3.12	9.22	9.36	9.38	16.7	16.7	16.6					115.282		863.091		Green	3
101	CITA	Morro liebre	Local	Bescos de Garcipollera	2022	2022-09-26					10.26	9.46	8.22	8.87	10.59	9.22	10.32	10.72	9.03	10.21	7.61	7.64	7.81	7.23	8.87	8.93	9.16	8.73	9.62	9.44	3.84	3.84	4.05	4.78	4.8	4.75	15.9	16	15.9					213.901		765.878		Bicoloured	2
101	CITA	Morro liebre	Local	Bescos de Garcipollera	2020	2020-10-13	9.11111	14.3287	15.9888	0.872691	8.03	8.98	9.49	7.58	8.9	7.2	8.07	6.85	9.03	7.76	8.23	9.49	9.54	7.1	8.61	7.93	8.18	6.9	8.99	9.05	3.93			4.57			15.7	15.7	15.7	12.7	12.7	42.4	41.3	556.9	663.5	650	572.2	Bicoloured	2
101	CITA	Morro liebre	Local	Bescos de Garcipollera	2023	2023-10-17					9.11	8.9	7.61	8.09	8.92	7.99	9.75	8.44	8.5	8.79	8.44	8.21	8.3	9.12	9.64	7.62	9.22	8.19	8.63	6.99	3.93	3.92	3.9	2.75	2.8	2.73	14.8	14.8	14.8					587.148		587.148		Bicoloured	2
274	CITA	Royeta	Local	Bescos de Garcipollera	2022	2022-09-07					8.31	7.86	8.47	7.46	8.09	11.27	9.74	8.69	9.31	10.4	7.76	8.11	8.4	7.43	8.82	10.11	9.11	9.55	7.83	8.24	3.55	3.55	3.46	7.58	7.58	7.47	16.7	16.7	16.6					101.866		1011.79		Bicoloured	2
260	CITA	Pomera triunfa	Local	Bescos de Garcipollera	2022	2022-11-07					9.84	9.81	11.54	9.8	9.86	10.16	8.03	11.91	10.41	9.07	8.99	8.79	10.49	9.44	9.62	8.71	8.92	10.93	10.05	8.23	3.68	3.74	3.65	11.97	11.92	12.14	19.8	19.8	19.8					96.8899		462.819		Green	2
260	CITA	Pomera triunfa	Local	Bescos de Garcipollera	2020	2020-09-24	4	14.3365	16.0317	0.821351	9.87	10.92	11.67	9.35	10.86	9.68	10.89	10.55	11.1	11.55	9.89	9.57	10.69	11.59	10.59	12.04	9.1	9.74	10.82	12.22	3.31			9.43			17.7	18	17.7	19.7	20	34.4	36	528.3	521.7	563	456.2	Green	2
78	CITA	Pomera del Pais	Local	Bescos de Garcipollera	2022	2022-10-11					4.84	5.71	8.29	6.34	5.14	5.08	6.32	6.3	6.61	5.47	5.58	5.57	8.26	5.64	4.8	5.4	6.13	6.99	7.94	5.49	3.82	3.52	3.54	4.56	4.57	4.6	18.4	18.5	18.5					102.991		568.658		Green	2
78	CITA	Pomera del Pais	Local	Bescos de Garcipollera	2020	2020-09-07	8.4	15.1188	17.4793	0.86172	10.3	8.6	9.7	10	8.8	9	10.3	10.3	10.3	9.5	10.3	7.1	8.9	8.5	9	10.3	10.3	10.3	10	9.3	3.35			6.21			16.3	16	16.4	11.9	16.2	48.1	42.8	374.4	348.4	618	605.8	Green	2
273	CITA	Pomera del Pais	Local	Bescos de Garcipollera	2022	2022-08-18					5.89	4.91	5.87	4.56	4.09	6.21	5.97	4.94	5.31	5.13	5.88	5.28	5.53	5.27	7.04	6.68	5.18	4.51	5.06	4.62	3.66	3.37	3.38	5.73	5.76	5.76	14.4	14.4	14.3					94.8636		365.787		Yellow	2
273	CITA	Pomera del Pais	Local	Bescos de Garcipollera	2020	2020-08-17	10	5.59636	7.01197	0.322277	4.47	5.9	5.37	5.47	5.69	4.89	5.19	6.17	7.97		8.81	6.15	6.15	5.54	5.82	6.11	5.7	6.97	8.47		3.51			3.68			13.8	13.7	13.9	8.9	8.8	39.1	42.2	307.6	307.9	401.8	402.1	Yellow	2
335	CITA	Pomera de Pomes agrias	Local	Bescos de Garcipollera	2022	2022-10-11					10	9.76	10.23	8.72	9.25	10.19	9.26	9.96	11.14	10.97	9.41	9.71	10.31	7.85	9.31	12.55	7.81	9.39	10.9	8.76	4.7	4.96	4.95	2.72	2.63	2.7	23.4	23.3	23.4					515.022		1071.16		Yellow	2
335	CITA	Pomera de Pomes agrias	Local	Bescos de Garcipollera	2020	2020-10-13	9.5	34.8042	40.2761	1.19679	9.28	9.06	8.6	9.75	8.33	8.49	10.17	10.18	9.34	10.17	9.29	9.08	8.81	12.07	10.15	8.5	12.07	10.01	10.17	10.2	4.69			4.35			19.4	19.5	19.4	23.9	23.8	69.2	71.2	629.5	542.9	610.6	646.3	Yellow	2
335	CITA	Pomera de Pomes agrias	Local	Bescos de Garcipollera	2021	2021-10-14	8.3	51.0229	57.5937	1.33033	8.89	8.56	9.24	8.28	8.59	8.76	6.56	8.45	7.58	8.76	8.91	8.82	9.9	7.35	8.42	8.44	7.42	8.61	7.34	9.02	5.19			2.83			21.1	21.3	21.2	30.3	29.2	97.5	101.7	343.4	338.2			Yellow	2
335	CITA	Pomera de Pomes agrias	Local	Bescos de Garcipollera	2023	2023-09-28					7.39	6.96	7.78	9.22	7.43	7.76	8.81	8.42	7.19	7.63	7.38	9.09	8.01	8.92	7.57	10.52	9.4	7.29	8.01	9.24	4.39	4.39	4.39	2.35	2.64	2.35	17.7	17.8	17.7					309.894		735.693		Yellow	2
591	CITA	EL Pueyo de Morcat_01	Local	Bescos de Garcipollera	2022	2022-08-18					3.54	4.38	4.36	4.25	3.75	4.33	4.87	4.18	5.12	4.44	3.58	4.52	4.39	4.04	4.03	4.12	4.57	4.78	5.46	4.62	3.76	3.78	3.59	3.9	3.92	4.03	14.4	14.3	14.3					101.667		695.291		Green	2
591	CITA	EL Pueyo de Morcat_01	Local	Bescos de Garcipollera	2020	2020-08-19	10	6.32734	6.32734	0.577755																					3.19			5.87			13.7	14.3	14.5	9.73	9.72	42.27	45.28	408.8	386.8	595.1	628.7	Green	2
392	CITA	Moncayo_02	Local	Bescos de Garcipollera	2022	2022-10-24					12.34	11.3	12.27	12.01	10.97	11.12	11.9	13.71	13.09	10.94	11.93	10.96	10.87	13.67	11.82	10.14	12.07	12.23	13.53	12.1	3.96	3.94	3.93	6.42	6.38	6.46	20.9	20.8	20.9					125.668		354.942		Yellow	2
392	CITA	Moncayo_02	Local	Bescos de Garcipollera	2020	2020-09-18	8.8	27.7604	31.2887	1.17275	14.61	11.12	10.25	10.32	13	10.13	11.74	12.42	11.87	11.34	11.12	11.47	10.42	12.11	12.92	10.43	10.17	12.13	12.27	12.29	3.88			5.61			18.7	18.7	18.8	18.2	18.7	51.8	53.3	433.8	438.5	671.9	619.3	Yellow	2
392	CITA	Moncayo_02	Local	Bescos de Garcipollera	2021	2021-10-21	8.8	21.9511	26.8115	0.851639	11.24	11.49	10.42	10.52	12.34	12.93	9.65	11.49	12.5	10.35	11.52	11.86	10.46	10.51	12.14	12.27	11.38	12.76	13.12	11.09	3.92			3.63			15.4	15.5	15.5	8.6	8.4	48.6	46.6	56.4	63.8	219.6	216.6	Yellow	2
81	CITA	Verde doncella	Commercial	Zaragoza	2022	2022-10-06					10.4	8.24	9.98	8.52	9.71	9.54	9.39	10.24	9.35	9.83	8.8	8.09	9.55	10.55	8.83	8.27	8.96	8.75	9.17	9.65	4.64	4.86	5.13	2.07	2.03	2.03	16.2	16.2	16.2					82.9473		304.44		Yellow	2
81	CITA	Verde doncella	Commercial	Zaragoza	2020	2020-09-22	3.6	9.80401	11.8499	0.597467	8.65	11.38	8.59	10.58	10.37	9.03	10.48	8.25	8.12	6.5	8.2	9.13	8.1	9.43	10.94	7.98	12.43	6.93	9.1	9.2	4.52			1.83			14.9	14.8	14.9	8.2	8.3	29.8	29.7	335.3	312.7	453.6	373.5	Yellow	2
81	CITA	Verde doncella	Commercial	Zaragoza	2023	2023-10-06					15.57	11.43	11.2	10.23	9.92	10.4	12.24	14.63	12.72	19.09	10.21	11.45	14.45	12.39	11.22	14.9	14.05	15.01	13.93	12.36	4.69	4.69	4.68	2.19	2.07	2.06	17.6	17.6	17.6					77.1528		678.449		Yellow	2
81	CITA	Verde doncella	Commercial	Bescos de Garcipollera	2022	2022-10-04					10.36	9.93	10.53	10.13	10.91	9.79	13.16	11.84	12.45		9.44	11.02	10.57	9.67	9.88	9.4	11.96	11.13	12.66		4.52	4.51	4.51	2.72	2.72	2.72	17.6	17.9	17.9					151.286		457.028		Yellow	2
81	CITA	Verde doncella	Commercial	Bescos de Garcipollera	2020	2020-09-11	7.66667	15.2163	20.1138	0.636672	8.73	8.5	9.81	8.83	9.46	8.63	5.21	8.68	8.86	10.52	9.7	10.01	9.04	8.66	9.87	7.15	8.63	9.62	8.51	9.95	4.84			2.67			15.6	15.5	15.6									Yellow	2
81	CITA	Verde doncella	Commercial	Bescos de Garcipollera	2023	2023-10-05					9.37	9.27	9.08	9.37	8.59	8.83	9.12	8.82	8.3	9.95	9.21	8.74	8.31	8.78	9.86	9.23	9.18	9.19	9.87	8.43	4.42	4.4	4.39	1.66	1.71	1.67	12.9	12.9	12.9					81.8511		457.028		Yellow	2
133	CITA	Esperiega de Ademuz	Local	Zaragoza	2022	2022-10-11					11.32	10.84	11.64	10.46	14.09	8.85	9.71	10.62	11.27	9.83	11.09	11.51	12.7	13.07	15.76	8.81	11.18	10.32	11.26	11.03	4.46	4.54	4.55	2.91	2.93	2.94	16.1	16.1	16					134.174		483.381		Green	2
133	CITA	Esperiega de Ademuz	Local	Zaragoza	2020	2020-10-13	7.7	20.2821	25.4538	0.865842	9.57	8.52	10.12	10.19	8.34	9.37	10.24	7.97	7.37	9.11	11.79	8.9	9.92	11.03	10.07	9.38	11.11	6.84	10.11	8.75	4.62			2.82			13.6	13.6	13.6	8.1	8.3	26.9	26.7	300	271.5	545.1	518.9	Green	2
133	CITA	Esperiega de Ademuz	Local	Zaragoza	2021	2021-10-08	6.3	35.339	42.4535	1.18644	8.4	12.24	8.09	8.41	8.75	18.98	10.45	11	13.55	11.01	8.45	9.2	8.17	8.19	10.07	14.9	11.04	10.78	11.46	10.47	4.68			2.64			12.6	12.5	12.6	7.3	7.6	48.5	48.8	94.4	92.7	169.8	175	Green	2
133	CITA	Esperiega de Ademuz	Local	Zaragoza	2023	2023-10-27					12.52	11.11	6.58	8.71	13.28	13.99	11.71	15.41	11.27	11.47	12.8	12.6	4.95	13.37	15.5	14.76	13.42	14.65	10.21	13.84	4.37	4.39	4.39	1.85	1.94	1.96	17.3	17.2	17.3					105.135		594.435		Green	2
15	CITA	Manzana helada	Local	Zaragoza	2022	2022-10-11					7.54	9.57	8.44	13.43	9.58	20.02	14.95				6.96	9.74	8.66	14.62	9.25	19.56	12.16				3.91	4.13	3.87	4.46	4.47	4.46	15.5	15.4	15.3					148.151		235.056		Green	2
15	CITA	Manzana helada	Local	Zaragoza	2020	2020-10-13	9.9	16.8839	18.613	0.952458	8.75	10	11.33	11.97	11.5	10.21	10.2	10.5	8.75	12.5	8.52	8.97	11.4	10.21	9.6	12.1	12.5	11.83	9.35	9.6	4.05			4.11			11.8	11.9	11.8	8.7	8.8	23.3	23.2	617.6	503.4	567.8	547.5	Green	2
15	CITA	Manzana helada	Local	Zaragoza	2021	2021-10-08	9.3	21.1324	26.5144	0.894253	11.5	9.64	8.01	10.04	9.24	10.23	11.04	7.71	10.22	9.81	10.28	12.34	9.16	9.93	9.16	8.92	10.21	8.45	10.29	8.38	4.28			2.64			12.4	12.3	12.3					158.8	169.8	128.4	139.1	Green	2
15	CITA	Manzana helada	Local	Zaragoza	2023	2023-10-27					8.86	11.73	11.71	11.85	11.52	8.74	8.65	11.45	8.9	10.49	9.41	11.82	11.31	12.61	11.44	9.24	10.48	11.7	8.46	11.4	4.06	4.03	4.03	3.12	3.19	3.14	17.4	17.3	17.2					235.864		802.132		Green	2
15	CITA	Manzana helada	Local	Bescos de Garcipollera	2022	2022-10-04					11.39	8.29	8.54	9.45	7.99	8.58	9.16	7.93	8.39	7.42	8.62	9.57	8.27	10.48	8.11	8.15	7.9	7.85	8.61	8.51	3.89	3.62	3.96	4.87	4.89	4.86	15.1	15.2	15.2					142.045		391.566		Green	2
15	CITA	Manzana helada	Local	Bescos de Garcipollera	2020	2020-09-18					8.54	7.59	7.87	9.08	11.84	9	8.2	9.1	9.12	8.05	8.54	7.61	6.32	9.4	8.06	9.5	8.13	8.12	9.01	9.6	4.23			3.57			15.7	15.7	15.7					321.6	360.8	542	529.9	Green	2
15	CITA	Manzana helada	Local	Bescos de Garcipollera	2021	2021-10-14	7	22.2946	26.5067	0.97213	10.38	8.94	8.22	7.7	8.19	9.74	9.62	9.65	7.45	8.83	9.09	7.88	8.56	8.17	8.01	8.56	8.29	8.82	8.17	8	3.78			5.76			15.3	15.3	15.3									Green	2
15	CITA	Manzana helada	Local	Bescos de Garcipollera	2023	2023-10-31					8.76	6.25	6.5	8.36	7.51	7.16	7.24	7.06	6.91	7.25	9.2	6.18	7.2	8.55	7.19	6.79	7.73	6.2	7.69	6.41	3.82	3.81	3.81	2.9	2.8	2.83	13.2	13.2	13.3					113.104		489.481		Green	2
129	CITA	Manzana Garcia	Local	Zaragoza	2022	2022-10-11					6.9	6.87	7.84	7.59	9.39	6.21	6.76	11.12	8.24	11.57	8.9	7.9	7.85	7.15	8.39	7.07	6.73	10.95	10.41	10.94	3.53	3.53	3.69	7.9	7.89	7.94	15	15	15					111.707		706.519		Bicoloured	2
129	CITA	Manzana Garcia	Local	Zaragoza	2021	2021-10-08	10	30.4912	40.0938	1.03446	6.12	8.48	7.25	6.92	8.21	9.6	8.18	7.71	6.7	9.03	7.46	8.21	6.9	7.29	7.91	9.58	7.72	8.05	7.77	8.54	3.89			6.21			14.6	14.5	14.5	16.2	11.4	45.2	52.9	165.2	139.7	438.7	447.9	Bicoloured	2
129	CITA	Manzana Garcia	Local	Zaragoza	2020	2020-10-13					6.46	7.36	6.25	4.61							6.2	7.16	6.25	4.68							3.56			6.5			11.5	11.6	11.8									Bicoloured	2
129	CITA	Manzana Garcia	Local	Zaragoza	2023	2023-10-27					8.39	9.28	12.49	10.78	11.18	7.51	8.05	7.1	9.17	9.71	9.76	9.89	10.6	11.85	9.94	10.51	10.8	7.54	8.26	11.55	3.66	3.66	3.64	5.21	5.26	5.27	15.3	15.3	15.2					140.571		866.261		Bicoloured	2
588	CITA	Ainsa_05	Local	Bescos de Garcipollera	2022	2022-08-24					9.89	7.35	12.01	6.6	10.17	12.74	9.06	10.39	11.05	10.72	10.29	5.82	12.88	12.11	7.77	11.07	10.27	10.73	9.39	11.27	4.59	5.04	4.68	3.76	3.61	4.85	21.8	21.9	21.8					233.716		820.004		Green	2
588	CITA	Ainsa_05	Local	Bescos de Garcipollera	2021	2021-09-06	8.8	47.2187	57.9746	1.24243	5.03	5.87	5.7	5.93	6.38	4.95	4.92	5	4.28	6.21	4.7	5.52	4.81	5.02	5.78	6.35	5.75	4.78	4.13	5.89	5.04			2.99						31.1	31.7	107.9	106.3	227.5	225.9	618.3	627.2	Green	2
407	CITA	Ainsa_06	Local	Bescos de Garcipollera	2022	2022-09-26					8.37	8.74	9.05	9.71	9.73	8.21	11.82	13.91	11.52	9.58	7.98	7.78	11.98	10.57	8.78	10.82	9.8	14.58	12.95	10.63	4.16	4.06	4.14	3.74	3.78	3.75	19.1	19.2	19.2					356.728		904.847		Yellow	2
407	CITA	Ainsa_06	Local	Bescos de Garcipollera	2020	2020-09-18	9.4	23.7845	27.1703	1.0719	6.31	7.37	9.31	8.07	9.75	7.18	8	8.76	9.12	8.78	7.06	7.32	7.38	10.11	7.44	6.88	8.71	7.98	9.32	7.27	4.37			3.78			17.6	17.1	17.1	29.3	29.3	66.7	64.7	543.1	633.4	761.9	680.2	Yellow	2
407	CITA	Ainsa_06	Local	Bescos de Garcipollera	2021	2021-10-14	6.9	47.2187	57.9746	1.24243	8.64	8.04	7.47	7.98	8.2	7.67	7.58	8.18	7.41	7.25	8.43	7.98	7.47	8.14	8.26	6.75	7.19	8.19	7.43	7.46	3.95			2.85			17.6	17.1	17.1	13.5	16.7	38.6	35.8	162	178.2	506.4	517	Yellow	2
407	CITA	Ainsa_06	Local	Bescos de Garcipollera	2023	2023-09-28					9.34	9.25	9.01	10.67	9.94	8.47	9.44	10.05	9.61	8.72	10.02	9.62	10.26	6.65	10.11	10.44	10.21	4.95	10.51	4.91	3.72	3.74	3.74	3.03	3.11	3.28	18.4	18.6	18.4					98.1617		963.678		Yellow	2
129	CITA	Ainsa_07	Local	Bescos de Garcipollera	2022	2022-10-24					12.67	12.41	11.37	10.76	11.43	11.23	11.62	12.5	11.46	12.47	12.17	11.51	11.78	10.13	11.29	11.84	10.02	11.46	11.47	12.56	3.49	3.49	3.49	8.81	8.82	8.74	16.8	16.7	16.8					97.6128		506.779			2
129	CITA	Ainsa_07	Local	Bescos de Garcipollera	2021	2021-10-26	8.8	34.2078	45.5312	1.07157	10.37	11.08	11.67	10.71	8.47	11.15	10.74	13.45	8.95	9.21	10.88	10.65	10.85	10.68	10.3	10.61	11.41	13.02	10.42	9.69																			2
129	CITA	Ainsa_07	Local	Bescos de Garcipollera	2023	2023-10-05					9.54	7.8	12.64	8.48	8.91	8.35	8.81	12.49	8.81	10.2	8.45	7.98	10.96	8.76	7.98	9.7	7.25	10.57	7.83	9.43	3.53	3.52	3.52	8.33	8.38	8.33	11.2	11.1	11.2					76.5478		675.995			2
278	CITA	Señiu_01	Local	Bescos de Garcipollera	2022	2022-10-04					5.7	5.49	8.22	6.23	8.53	7.98	6.88	7.49	6.32	8.98	5.28	6.4	8.36	6.78	7.13	7.1	9.22	7.04	6.2	8.06	3.64	3.61	3.68	8.98	9	8.96	17	17	17					217.181		846.365		Bicoloured	2
278	CITA	Señiu_01	Local	Bescos de Garcipollera	2020	2020-09-24	10	24.0889	28.0921	1.07214	6.57	6.22	6.67	5.07	6.93	5.68	6.21	5.31	5.58	6.31	4.79	5.23	6.61	5.76	6.09	5.75	6.03	6.13	6.52	5.81	3.23			7.48			15.9	15.9	15.9	19.4	19.3	43.5	44.7	548.3	572.5	645.6	595.4	Bicoloured	2
278	CITA	Señiu_01	Local	Bescos de Garcipollera	2021	2021-09-13	6.7	29.6167	33.7607	1.17715	6.03	6.87	6.22	6.07	5.67	5.54	6.08	8.48	6.54		6.52	6.77	6.8	7.04	5.89	6.86	5.61	7.31	5.79		3.33			8.12			12.9	13.2	13.2	15.2	15.7	45.8	45.3	140.9	152.6	458.9	458.6	Bicoloured	2
278	CITA	Señiu_01	Local	Bescos de Garcipollera	2023	2023-09-28					7.72	7.95	5.66	5.3	6.05	5.93	8.13	5.93	7.54	7.59	8.03	6.73	6.38	6.19	6.04	7.65	8.22	5.8	9.17	6.55	3.45	3.45	3.47	6.06	6.04	6.03	13	13.1	13.1					145.933		720.988		Bicoloured	2
131	CITA	Ureta_01	Local	Bescos de Garcipollera	2022	2022-09-15					7.06	7.73	7.86	6.66	7.46	5.11	10.59	7.52	8.22	7.86	7.64	7.47	9.12	7.6	5.48	6.08	11	8.72	8.46	9.2	3.84	3.97	3.91	4.73	4.66	4.72	13.9	13.9	13.8					97.7267		470.493		Bicoloured	2
131	CITA	Ureta_01	Local	Bescos de Garcipollera	2020	2020-09-11	9.8	18.4899	23.0325	0.858661	8.76	8.28	7.33	6.79	6.64	7.55	7.97	7.24	6.6	6.62	9.98	8.32	8.55	7.56	6.71	8.22	7.5	7.73	6.81	7.94	3.89			4.7			15.7	15.7	15.7	13.8	14.2	47.2	53.9	259.7	276.2	455.6	474.5	Bicoloured	2
131	CITA	Ureta_01	Local	Bescos de Garcipollera	2021	2021-09-06	9.3	42.7549	53.2342	1.21831	6.59	7.31	7.18	6.92	9.15	7.09	6.98	6.65	6.01		7.95	8.33	7.53	7.72	7.36	8.76	7.79	8.78	7.52		4.04			4.62			16.6	16.6	16.6	14.3	18.2	43.2	41.2	132.1	167.9	336.4	352.1	Bicoloured	2
161	CITA	Ureta_02	Local	Bescos de Garcipollera	2022	2022-08-18					5.97	5.69	5.77	6.54	4.3	5.56	6.31	5.98	5.32	5.99	5.66	5.95	6.34	5.36	4.67	6.05	5.83	5.59	5.06	4.92	3.09	3.25	3.13	9.35	9.35	9.24	17.5	17.5	17.5					243.32		729.071		Bicoloured	2
161	CITA	Ureta_02	Local	Bescos de Garcipollera	2020	2020-08-17	9.4	17.596	23.1631	0.687362																					3.42			9.42			15.5	15.6	15.8	10.6	10.9	39.4	43.1	367.9	301.8	520.7	558.2	Bicoloured	2
161	CITA	Ureta_02	Local	Bescos de Garcipollera	2021	2021-09-06	10	39.8986	44.3661	1.0721	2.87	7.34	7.22	4.4	4.59	5.07					2.87	4.42	6.84	4.35	5.28	6.69					3.1			7.28			15.3	15.3	15.2	14.5	12	36	39.8	120.1	122.4	497.9	523.6	Bicoloured	2
161	CITA	Ureta_02	Local	Bescos de Garcipollera	2023	2023-09-06					4.79	4.79	5.42	3.99	5	5.44	5.2	6.35	4.79	5.56	4.49	4.86	4.32	3.94	5.42	4.75	4.94	4.55	4.95	6.41	3.28	3.22	3.26	5.93	6.02	6.09	13.6	13.7	13.7					129.41		586.202		Bicoloured	2
284	CITA	Ureta_03	Local	Bescos de Garcipollera	2020	2020-08-19	9.14286	24.2214	30.017	0.981811	6.8	6	7.2	6.8	6.2	10.2	6.7				6	5.3	7.5	6.1	6.1	8.9	7.2				3.42			7.24			13.3	13.4	13.3	7.9	7.7	32.1	32.3	370.8	326	602.6	475	Bicoloured	2
123	CITA	Ainsa_08	Local	Bescos de Garcipollera	2022	2022-10-24					7.69	6.34	5.44	5.86	5.53	6.28	5.64	5.77	6.07	6.16	5.87	5.58	6.1	5.12	6.38	5.82	6.61	6.14	5.66	5.49	4.77	4.81	4.81	1.85	1.74	1.75	17.6	17.6	17.6					132.881		697.237			2
123	CITA	Ainsa_08	Local	Bescos de Garcipollera	2020	2020-10-13	7.8	16.1752	19.1586	0.865033	10.26	8.81	9.48	11.66	8.69	8.38	7.63	8.2	8.03	9.13	10.21	9.01	9.83	11.2	9.86	9.27	7.16	9.47	8.94	9.05	4.63			1.63			16.2	16.2	16.2	20.5	20.8	52.6	55.2	193.1	266	193.6	201.4		2
123	CITA	Ainsa_08	Local	Bescos de Garcipollera	2021	2021-10-26	7	28.6464	37.0888	0.986264	6.67	6.97	7.79	7.9	7.49	6.73	6.6	8	7.52	6.71	6.21	6.98	6.72	7.93	7.94	6.84	7.21	7.66	6.29	8.05	4.89			1.44			18.1	18.1	18.1	15.7	13	35.7	39.1	62.9	71.7	304.4	311.4		2
123	CITA	Ainsa_08	Local	Bescos de Garcipollera	2023	2023-11-02					7.57	7.97	7.52	7.81	7.69	8.3	7.76	7.91	7.88	9.93	8.9	8.3	8.74	7.92	7.56	8.39	8.65	6.7	8.74	8.46	4.89	4.91	4.91	0.98	1.14	1	15	15.2	15					78.2984		437.585			2
519	CITA	Ainsa_09	Local	Bescos de Garcipollera	2022	2022-09-15					5.15	6.56	7.23	6.3	6.48	3.68	3.94	5.51	7.73	8.25	4.74	4.52	6	5.67	5.22	3.35	5.84	5.74	7.38	5.66	3.56	3.46	3.86	13.04	13.15	13.21	20.1	20.2	20.4					220.871		714.722		Yellow	2
519	CITA	Ainsa_09	Local	Bescos de Garcipollera	2020	2020-08-27	10	14.8804	18.6783	0.682947																					3.74			11.87			15.1	15.1	15.1	8.4	8.9	33.7	35.1	359.3	437.6	444.6	507.3	Yellow	2
519	CITA	Ainsa_09	Local	Bescos de Garcipollera	2023	2023-09-06					6.18	4.8	5.52	4.76	4.82	5.72	6.41	5.05	4.36	5.46	4.44	5.64	5.83	5.71	4.76	4.46	6.14	4.87	5.28	5.12	3.01	3.01	3.03	11.14	11.03	11.38	13.9	13.8	14.1					154.893		719.72		Yellow	2
404	CITA	Cenarbe_07	Local	Bescos de Garcipollera	2022	2022-10-04					6.56	6.75	7.3	6.66	5.82	7.32	5.81	7.82	6.52	5.63	7.85	7.61	7.34	7.08	6.07	7.12	5.74	8.6	7.31	6.34	3.43	3.43	3.28	14.93	14.93	14.84	18.3	18.3	18.3					319.233		789.545		Yellow	2
404	CITA	Cenarbe_07	Local	Bescos de Garcipollera	2020	2020-10-01	8.5	33.286	37.9912	1.1943	7.62	8.27	7.31	7.37	6.62	6.43	9.05	9.81	8.2	8.5	10.07	9.62	9.05	7.5	9.05	7.5	8.2	9.05	8.6	8.21	3.3			17.01			18.4	18.4	18.4	9.6	10.3	29.4	30.7	311.8	379.2	574.5	633.2	Yellow	2
404	CITA	Cenarbe_07	Local	Bescos de Garcipollera	2021	2021-10-14	9.9	38.8192	47.1385	1.18198	4.87	5.19	4.1	5.49	6.11	6.7	5.81	6.23	5.93	4.79	6.16	5.1	4.94	5.51	5.89	6.49	6.71	5.12	6.14	5.45	3.18			15.63			19.7	19.5	19.5	13.2	10.6	41.2	45.7	308.1	293.7	512.2	526	Yellow	2
495	CITA	Cenarbe_09	Local	Bescos de Garcipollera	2022	2022-11-07					12.36	10.1	8.97	9.14	10.57	10.41	10.77	9	8.6	10.59	10.18	8.77	8.96	8.31	9.02	10.89	9.63	9.41	9.31	7.99	4.13	3.74	3.89	10.81	10.72	10.87	22	22	22					225.117		599.378		Bicoloured	2
495	CITA	Cenarbe_09	Local	Bescos de Garcipollera	2020	2020-10-13	3.9	19.0505	22.786	0.903867	13.26	10.2	14.1	10.03	13.98	9.66	11.29	12.69	12.1	12.1	14.19	11.1	14.1	11.69	14.1	15.1	15.1	14.1	12.1	12.1	3.31			9.38			17.7	17.7	17.6	15.7	16.1	44.3	45.9	343.5	278.8	448.4	498.2	Bicoloured	2
495	CITA	Cenarbe_09	Local	Bescos de Garcipollera	2021	2021-10-26	4.2	23.0879	30.0637	1.13136	10.42	11.29	10.69	9.47	11.31	11.33	11.08	10.59	11.46	12.45	10.05	12.38	9.68	10.76	10.39	10.97	11.31	10.96	10.06	11.25	4.48			7.9			18.2	18.2	18.2					136.7	134.7	481.3	495.9	Bicoloured	2
495	CITA	Cenarbe_09	Local	Bescos de Garcipollera	2023	2023-11-08					12.82	14.22	12.2	11.31	12.74	13.05	11.65	11.14	11.38	11.92	14.35	12.45	13.46	10.49	12.72	12.64	12.37	12.96	12.12	12.28	3.56	3.55	3.55	8.07	8.04	8.07	21.4	21.4	21.4					108.664		446.775		Bicoloured	2
405	CITA	Cenarbe_10	Local	Bescos de Garcipollera	2022	2022-09-07					12.97	9.84	8.02	11.66	10.99	11.03	10.35	9.93	11.25	9.82	11.54	9.05	11.56	10.96	9.32	11.48	10.48	11.56	11.11	10.85	3.6	3.37	3.5	11.98	11.96	11.95	17.9	18	17.9					272.716		854.579			2
83	CITA	Borau_01	Local	Bescos de Garcipollera	2022	2022-10-04					8.45	8.5	7.15	8.34	8.12	8.4	8.86	8.11	7.5	7.8	10.77	8.05	7.06	7.56	8.31	7.96	10.86	7.19	7.19	8.44	3.95	3.38	3.56	8.5	8.52	8.47	18.3	18.1	18.1					89.5048		315.354		Green	2
83	CITA	Borau_01	Local	Bescos de Garcipollera	2020	2020-09-24	5.7	22.1409	25.0506	0.979348	6.74	7.02	7.09	6.51	7.02	6.98	6.9	8.15	8.91	9.02	6.9	7.96	5.76	5.63	7.63	6.11	5.08	8.2	8.02	10.02	3.8			7.16			17.4	17.2	17.5	29.7	30.9	64.3	65.1	334.3	262.2	417.5	498.5	Green	2
83	CITA	Borau_01	Local	Bescos de Garcipollera	2021	2021-09-30	4.9	32.7284	34.7062	1.21638	9.18	9.08	7.22	9.68	7.18	9.15	7.35	7.81			8.65	9.9	7.89	9.7	7.2	10.5	8.77	8.11			3.52			8.78			17.7	17.7	17.7	9.9	10.6	66.7	68.6	72.6	72.3	103.6	106.5	Green	2
83	CITA	Borau_01	Local	Bescos de Garcipollera	2023	2023-09-28					6.2	7.16	7.23	6.41	6.26	8.57	6.92	6.86	8.27	6.47	5.71	7.16	7.14	7.42	6.15	6.84	6.53	8.15	6.42	6.95	3.46	3.46	3.46	5.45	5.35	5.42	14.9	14.7	14.9					103.774		601.694		Green	2
123	CITA	Ainsa_11	Local	Bescos de Garcipollera	2022	2022-10-24					6.72	7.67	6.36	7.86	6.79	5.92	5.68	7.02	7.13	6.49	8.94	7.66	7.23	7.73	7.23	6.48	5.99	7.34	6.82	6.06	4.7	4.77	4.84	1.39	1.34	1.31	16.5	16.5	16.5					81.4347		616.382		Green	2
123	CITA	Ainsa_11	Local	Bescos de Garcipollera	2020	2020-09-18	9.2	19.807	23.5689	0.935134	10.15	8.72	10.28	8.97	10.08	8.62	10.09	9.13	8.66	9.19	12.21	9.78	9.32	8.88	9.44	9.23	8.27	9.14	8.39	9.24	4.31			2.4			18.5	18.5	18.5	26.1	26.1	43.9	46.9	362.3	436	458.7	434.5	Green	2
123	CITA	Ainsa_11	Local	Bescos de Garcipollera	2021	2021-10-26	8.5	52.8644	63.0167	1.30203	5.93	8.82	7.42	7.6	8.14	7.53					5.93	7.54	6.74	7.74	6.79	7.59																						Green	2
123	CITA	Ainsa_12	Local	Bescos de Garcipollera	2022	2022-10-04					6.72	6.46	6.72	7	7.78	6.82	9.22	6.92	7.55	8.44	7.21	10.56	6.63	7.04	7.53	7.17	7.75	8.02	6.83	7.23	4.71	5	5.33	1.15	1.1	1.03	15.1	15	15.1					78.1737		571.346		Green	2
123	CITA	Ainsa_12	Local	Bescos de Garcipollera	2020	2020-09-18																									3.13			10.57														Green	2
472	CITA	Escoain_01	Local	Bescos de Garcipollera	2022	2022-10-24					7.41	7.45	5.94	5.18	7.4	9.62	10.96	9.51	10.46	5.89	6.52	7.52	6.71	5.42	10.07	8.74	10.19	10.27	10.57	6.89	3.14	3.16	3.21	13.55	13.5	13.4	20.5	20.5	20.5					220.692		646.88		Green	2
472	CITA	Escoain_01	Local	Bescos de Garcipollera	2020	2020-09-14	8	48.8389	56.2337	1.29115	12.09	10.93	11.58	10.98	10.22	12.06	12.08	12	12.5	12.81	9.69	10.5	12.65	10.94	10.81	12.81	12.01	10.91	11.6	11.6	3.5			10.86			21.7	21.8	21.7	31.5	32.1	49.5	51.9	514.2	438.1	509.2	542	Green	2
460	CITA	Escoain_02	Local	Bescos de Garcipollera	2022	2022-09-16					5.5	6.65	5.37	4.57	6.88	5.87	5.79	6.54	6.48	6.07	6.01	6.04	5.59	5.34	5.51	5.67	5.75	5.03	6.17	8.14	4.21	4.61	4.31	3.21	3.1	3.12	18.7	18.6	18.6					252.757		474.362		Green	2
460	CITA	Escoain_02	Local	Bescos de Garcipollera	2020	2020-08-27	10	29.7819	34.3759	1.16217																					4.31			4.07			14	14	14	15.6	16.6	30.4	29.4	289.3	325.7	524.6	454.1	Green	2
493	CITA	Escoain_03	Local	Bescos de Garcipollera	2022	2022-08-18					4.83	5.36	4.87	5.53	5.05	4.92	4.32	5.77	6.29	5.2	5.41	4.31	5.42	5.08	5.57	5.81	5.03	5.45	6.72	4.54	3.34	4.21		16.14	12.5		16.5	16.5	16.4					260.077		660.533		Green	2
161	CITA	Ureta_06	Local	Bescos de Garcipollera	2022	2022-09-01					6.22	4.32	5.54	5.52	7.58	6.77	6.25	3.86	5.52	4.82	5.97	4.57	4.69	5.74	5.23	6.15	5.65	3.75	6.7	4.65	3.14	3.13	3.12	11.17	11.24	11.2	19.2	18.8	19					207.955		458.597		Green	2
161	CITA	Ureta_06	Local	Bescos de Garcipollera	2020	2020-08-17	0	24.3742	23.2109	1.20441																					3.55			7.98			15	15.1	15.1	15	15.5	38	39.5	249.4	182.2	425.2	399	Green	2
131	CITA	Ureta_07	Local	Bescos de Garcipollera	2022	2022-10-11					6.88	7.07	6.67	6.54	6.3	7.81	6.87	5.12	6.77	6.98	5.92	6.56	6.69	6.56	5.64	6.06	6.47	5.13	6.93	7.31	3.7	3.85	3.7	4.28	4.23	4.17	18.3	18.3	18					196.007		825.509		Bicoloured	2
131	CITA	Ureta_07	Local	Bescos de Garcipollera	2020	2020-08-20	9.9	16.9582	19.9177	0.877162	10.3	10.3	10.3	10.3	10.3	10.3	10.3	10.3	10.3	10.3	10.3	10.3	10.3	10.3	10.3	10.3	10.3	10.3	10.3	10.3	3.61			5.39			16.1	15	16.1	12	12	38	37	128.8	234.1	583.1	754.3	Bicoloured	2
131	CITA	Ureta_07	Local	Bescos de Garcipollera	2021	2021-09-30	7.1	49.1433	59.9584	1.26621	10.25	11.15	10.03	11.04	8.74	8.49	9.77	10.84	11.49	11.19	10	11.36	10.23	8.99	10.12	12.82	10.88	10.61	10.96	10.98	3.84			3.32			17.6	17.6	17.7	20.9	19.2	64.9	72.8	108.4	140.8	467.7	459.9	Bicoloured	2
131	CITA	Ureta_07	Local	Bescos de Garcipollera	2023	2023-09-11					10.6	12.3	11.85	10.1	8.8	9.25					11.49	12.3	10.64	10.2	8.88	10.29					3.75	3.74	3.73	3.76	3.9	3.89	15.8	15.9	15.9					160.165		600.48		Bicoloured	2
26	CITA	Albarracin_01	Local	Bescos de Garcipollera	2022	2022-09-26					10.56	5.92	5.73	11.47	4.66	11.98	8.87	12.38	9.45	9.5	12.45	6.66	6.11	7.69	3.9	9.81	10.88	11.22	8.86	11.25	3.2	3.29	3.2	10.3	10.43	10.45	15	15	15					163.741		819.415		Green	3
26	CITA	Albarracin_01	Local	Bescos de Garcipollera	2021	2021-09-30	6	50.4365	62.5861	1.28242	9.1	9.47	6.48	9.45	9.33	8.52	10.62	7.28	9.71		9.54	7.14	4.19	7.56	9.63	7.49	9.96	8.62	9.28		3.4			11.85			18.4	18	18	8.9	11.2	71.7	51.8	370	289.6	460	495.4	Green	3
26	CITA	Albarracin_01	Local	Bescos de Garcipollera	2020	2020-10-08	10	36.1692	43.5923	1.17854	9.5	10.3	10.3	10.3	10.3	9.9	8.8	9.8	10.3	8.8	10.3	10.3	10.3	9.9	10.3	10.3	7.3	10.3	10.3	10.3	3.14			8.76			14.6	14.3	14.2	18.1	18.1	27	30.9					Green	3
26	CITA	Albarracin_01	Local	Bescos de Garcipollera	2023	2023-10-05					6.16	5.18	5.59	5.63	7.15	5.95	5.5	5.71			4.79	5.5	5.03	5.59	7.9	6.09	4.66	5.42			3.27	3.26	3.25	11.81	11.72	11.75	19.5	19.6	19.6					182.874		741.106		Green	3
350	CITA	Torres Albarra_02	Local	Bescos de Garcipollera	2022	2022-10-11					8.32	5.71	7.14	7.2	6.24	8.02	8.02	7.44	7.87	6.99	7.03	6.09	6.92	6.73	8.21	6.9	8.09	6.6	7.91	7.23	3.27	3.81	3.65	5.71	5.73	5.72	15	15	15.1					69.264		348.895			2
350	CITA	Torres Albarra_02	Local	Bescos de Garcipollera	2020	2020-08-27	10	13.5327	14.6975	0.87537	9.7	9.66	11.43	11.23	10.7	9.75	9.54	10.49	10.5	10.55	11.36	9.66	11.5	11.1	10.93	10.5	11.57	10.5	11.2	10.55	4.14			8.92			12.9	13	13	5	4.7	12	14.3	117.2	104.5	204	280.4		2
350	CITA	Torres Albarra_02	Local	Bescos de Garcipollera	2021	2021-09-13	9.4	10.808	9.90204	0.908358	13.38	12.43	13.58	15.62	12.82	10.89	16.46	13.76	13.7	13.41	14.37	14.8	12.47	18.85	14.34	13.03	13.77	14.17	15.2	14.75	3.08			8.96			12.7	12.7	12.7	5	6.5	41.8	39.5	271	274.3	128.1	131.6		2
581	CITA	Guadalaviar_01	Local	Bescos de Garcipollera	2022	2022-09-26					6.27	7.3	6.32	7.24	5.66	4.72	4.99	6.17	7.71	6.57	7.05	6.74	6.36	8.01	6	5.1	5.61	5.99	6.4	3.34	3.77	3.86	3.69	5.52	5.54	5.56	15.1	15.1	15.1					96.3546		556.867			2
581	CITA	Guadalaviar_01	Local	Bescos de Garcipollera	2020	2020-09-01	8.77778	18.4373	21.0702	0.912252	8.4	10.2	9.5	10.2	10.2	10	10.2	9.4	10.2	7.8	9.8	10.2	10.2	10.2	10.1	10	10.2	9.4	10.2	8.8	3.44			6			13.9	13.9	13.8	6	6.1	25	25.9	194.9	173.6	378.81	481.2		2
581	CITA	Guadalaviar_01	Local	Bescos de Garcipollera	2021	2021-09-30	8.8	30.1545	33.8974	1.16013	6.13	6.62	7.66	7.37	6.13	6.13	6.92	8.28	7.99	7.78	5.44	6.06	6.56	7.36	6.66	6.76	7.69	7.94	7.39	6.97	3.46			6.68			15.6	15.6	15.6	6.7	7	60.9	57.3	255.8	381.9	463.42	442.8		2
230	CITA	Santa Eulalia_01	Local	Zaragoza	2022	2022-10-11					11.35	8.39	9.26	12.33	5.83	10.61	10.19	11.39	10.2	9.5	9.93	8.68	9	10.32	7.71	10.41	11.89	11.9	11.19	8.72	4.59	4.44	4.64	2.64	2.69	2.65	17	16.7	16.9					125.456		779.191		Bicoloured	2
230	CITA	Santa Eulalia_01	Local	Zaragoza	2020	2020-09-08	4.9	25.2217	32.1835	1.12563	4.9	4	3.5	4.9	3.98	4.51	3.92	3.98	4.98		4	4.5	3	4.2	4	4	3.9	3.5	4.9		4.39			2.7			14.6	14.6	14.6	14	12.9	36.1	30.1	589.3	591.5	706.5	840.4	Bicoloured	2
230	CITA	Santa Eulalia_01	Local	Zaragoza	2021	2021-09-14	9.3	22.321	25.4341	0.943262	6.68	5.24	5.21	5.7	4.76	4.45	7.69				7.28	4.99	4.35	5.62	5.21	5.15	6.38				4.64			1.57			13.5	13.5	13.5	12	10.8			144.2	138.1	363.2	322.2	Bicoloured	2
230	CITA	Santa Eulalia_01	Local	Zaragoza	2023	2023-09-08					6.97	7.64	6.83	8.35	4.95	6.56	3.6	5.36	2.5	5.01	4.04	5.55	5.53	8.58	6.64	8.4	6.81	7.08	1.47	2.36	4.32	4.3		3.3	3.11		19.8	19.7	19.7					237.214		1287.56		Bicoloured	2
230	CITA	Santa Eulalia_01	Local	Bescos de Garcipollera	2022	2022-10-24					7.21	10.21	8.08	8.44	9.42	9.28	8.56	7.97	10.46	10.2	6.97	9.46	8.76	8.01	8.28	9.65	8.92	8.34	8.48	9.15	4.25	4.51	4.54	3.08	3.07	3.04	20.3	20.4	20.5					175.297		942.517		Bicoloured	2
230	CITA	Santa Eulalia_01	Local	Bescos de Garcipollera	2020	2020-09-18					8.82	6.37	8.6	6.19	6.4	4.45	6.8	8.1	5.91	7.13	7.07	4.07	9.27	7.83	5.64	5.53	6.4	8.71	6.85	7.56	4.38			2.23			18.6	18.6	18.7									Bicoloured	2
230	CITA	Santa Eulalia_01	Local	Bescos de Garcipollera	2023	2023-11-02					6.14	6.34	7.68	5.51							7.67	6.36	6.64	5.75							4.18	4.18		3.18	3.25		18.2	18.2	18.2					159.674		971.756		Bicoloured	2
216	CITA	Santa Eulalia_02	Local	Bescos de Garcipollera	2023	2023-07-26					4.27	3.95	5	3.88	2.56	2.43	3.24	4.14	2.92	4.98	3.46	2.68	2.5	2.61	3.82	3.24	3.32	3.72	3.17	2.62	4.29	4.24	4.25	4	3.88	3.02	11.3	11.1	11.2					162.332		769.02			2
132	CITA	Barcabo_01	Local	Zaragoza	2022	2022-08-03					6.37	6.4	4.46	5.78	4.71						6.51	5.45	6.67	6.32	5.48						4.77	4.45		2.52	2.69		18.5	18.5	18.6					255.931		806.083		Bicoloured	2
132	CITA	Barcabo_01	Local	Zaragoza	2020	2020-08-14	10	14.5744	16.518	0.845872																					4.1			2.67			18.7	19	19	37	37.2	109	103.8	192.9	192.5	509.1	579.8	Bicoloured	2
132	CITA	Barcabo_01	Local	Zaragoza	2021	2021-08-19	10	20.8037	25.0313	0.944067	5.23	6.86	5.12	5.01	5.69	4.89	4.87	5.58	6.13	5.94	5.85	6.47	4.89	5.39	5.51	4.78	5.3	6.17	5.91	6.22	4.26			3.07			12.8	13	13	21.3	18.9	30.3	36.3	87.2	90.6	583.4	547.1	Bicoloured	2
132	CITA	Barcabo_01	Local	Zaragoza	2023	2023-07-11					3.77	2.8	4.36	3.44	3.19	3.51	3.66	4.76	2.9	2.97	3.12	2.86	4.74	3.12	2.89	2.05	2.71	4.41	3.15	2.47	4.9	4.92	4.92	1.3	1.92	1.63	11.5	11.3	11.1					206.436		1234		Bicoloured	2
132	CITA	Barcabo_01	Local	Bescos de Garcipollera	2022	2022-08-18					3.46	5.09	5.75	6.1	5.95	5.94	4.44	4.59	4.39	5.86	4.34	5.35	5.99	5.29	6.6	5.97	5.14	6.18	5.09	5.99	4.36	4.48	4.34	2.86	2.87	2.86	21.4	21.3	21.4					285.855		1060.39		Bicoloured	2
132	CITA	Barcabo_01	Local	Bescos de Garcipollera	2023	2023-07-26					4.31	3.02	3.5	5.52	2.52	3.55	4.46	4	4.06	4.79	4.83	3.52	3.05	6.14	2.61	3.24	3.76	4.21	4.34	4.76	4.31	4.29	4.29	1.81	1.81	1.76	12.4	12.4	12.4					265.093		869.505		Bicoloured	2
397	CITA	Castillazuelo_03	Local	Bescos de Garcipollera	2022	2022-10-04					7.25	7.54	7.58	7.3	8.32	7.42	5.63	9.11	7.92	6.54	7.5	7.18	7.24	6.32	8.51	6.99	5.89	8.49	7.44	6.89	4.47	4.82	4.49	1.77	1.77	1.77	17	17	17.1					134.378		478.265		Bicoloured	2
397	CITA	Castillazuelo_03	Local	Bescos de Garcipollera	2020	2020-08-27	10	13.9597	17.9314	0.691799																					4.12			1.47			14.5	14.5	14.5	7.1	7.7	42.9	42.3	305.2	317.4	472.9	458.4	Bicoloured	2
397	CITA	Castillazuelo_03	Local	Bescos de Garcipollera	2023	2023-09-06					7.62	6.73	6.02	8							5.64	1.24	7.07	7.6							4.42	4.41	4.41	1.76	1.77	1.79	14	14	14.2					150.056		467.423		Bicoloured	2
97	CITA	Roja del Valle	Local	Zaragoza	2021	2021-10-06	7	28.9019	36.0987	1.05045	11.26	9.99	10.95	10.13	9.78	10.36	10.59	8.77	10.36	13.19	10.62	10.5	10.96	10.65	8.88	8.76	10.21	11.29	9.87	10.25	4.01			4.93			12.7	12.6	12.7	3.66	4.1	53.1	36	258.9	357.34	313.4	385.8	Bicoloured	2
97	CITA	Roja del Valle	Local	Zaragoza	2022	2022-10-11					7.5	7.88	9.13	7.67	8.79	9.22	9.88	7.87	7.57	8.78	8.58	8.44	9.56	7.91	9.05	8.23	10.18	8.14	8.53	7.76	3.73	3.71	3.71	5.05	5.07	5.08	15.1	15.1	15.1					85.4174		387.905		Bicoloured	2
97	CITA	Roja del Valle	Local	Zaragoza	2023	2023-11-10					7.9	9.44	10.84	8.47	9.58	9.34	10.1	6.55	7.73	6.15	8.16	7.38	8.36	7.8	8.59	8.02	8.31	6.46	7.18	6.94	3.9	3.91	3.92	2.76	2.74	2.71	13.8	13.8	13.7					123.298		563.743		Bicoloured	2
516	CITA	Biescas_01	Local	Bescos de Garcipollera	2022	2022-10-11					6.03	7.21	6.61	8.47	7.65	8.01	8.6	8.13	8.44	8.21	6.17	8.12	7.03	7.31	7.54	9.22	6.69	7.06	7.89	7	3.28	3.28	3.33	9.62	9.61	9.66	16.1	16.1	16.1					138.604		388.692		Bicoloured	2
516	CITA	Biescas_01	Local	Bescos de Garcipollera	2020	2020-10-13	8	17.5149	19.3531	0.966818	7.63	7.78	6.74	8.07	7.03	6.8	8.06	9.79	9.05	6.5	6.24	6.94	6.86	8.56	8.5	6.43	8.32	8.5	8.6	8.25	3.1			15.75			16.5	16.4	16.4	6.4	5.7	34.6	28.3	360.9	461.9	675.6	604.8	Bicoloured	2
516	CITA	Biescas_01	Local	Bescos de Garcipollera	2021	2021-09-30	7	31.5263	37.4911	1.15675	8.14	7.99	7.22	7.63	7.93	7	5.91	7.67	7.35	7.5	6.68	7.07	6.85	8.5	7.87	8.34	8.23	7.1	7.79	8.5	3.41			13.27			16.1	16.1	16.1	10.7	11	54.3	54	26.9	26.9	439.6	464	Bicoloured	2
516	CITA	Biescas_01	Local	Bescos de Garcipollera	2023	2023-10-05					5.68	6.46	6.28	5.64	7.02	6.32	6.24	6.31	5.52	6.61	5.87	6.97	6.86	5.49	7.19	6.31	7.72	6.46	5.72	7.3	3.16	3.16	3.15	10.21	10.23	10.19	15.8	15.7	15.6					157.224		314.57		Bicoloured	2
524	CITA	Yosa de Sobremonte_01	Local	Bescos de Garcipollera	2022	2022-09-26					10.8	8.74	8.16	8.94	7.22	8.87	10.69	8.75	8.64	7.71	7.82	9.83	7.76	9.53	7.93	8.97	8.53	7.94	8.57	7.83	3.22	3.25	3.25	9.48	9.57	9.62	14.8	14.9	14.9					173.946		328.308		Green	2
524	CITA	Yosa de Sobremonte_01	Local	Bescos de Garcipollera	2020	2020-09-18	7.7	19.4733	21.0785	1.05428	9.34	9.53	5.95	6.12	7.13	8.29	7.93	9.83	9.04	8.2	3.2	8.16	5.81	5.29	6.77	7.89	6.37	8.25	5.54	6.45	3.18			9.87			15.2	15.2	15.2	5	4.5	27	24.5	434	390	596.8	573.7	Green	2
524	CITA	Yosa de Sobremonte_01	Local	Bescos de Garcipollera	2021	2021-09-06	4.2	35.3041	39.7732	1.22213	12.63	11.2	10.95	10.33	11.73	12.62	9.59				10.98	12.28	11.72	11.31	10.42	12.08	11.58				2.86			12.55			13.2	12.9	13	3.2	4.6	47.2	42.4	140.2	147.9	304.9	226	Green	2
391	CITA	Novales_02	Local	Zaragoza	2022	2022-08-19					3.86	6.53	4.48	7.85	7.44	7.688	9.53	6.21			4.58	8.18	8.02	5.44	7.15	8.69	10.04	4.96			4.7	4.81		3	2.74		22.6	22.7	22.6					248.918		705.093		Bicoloured	2
391	CITA	Novales_02	Local	Zaragoza	2020	2020-08-10																									3.97			2.74			20.1	20.2	20.3					139.9	203.2	439.5	363.8	Bicoloured	2
391	CITA	Novales_02	Local	Zaragoza	2023	2023-09-11					3.91	4.52	3.77	1.95	5.25	4.51	4.47	3.96	4.43	4.45	5.12	3.22	3.27	2.34	4.11	3.57	3.18	3.98	4.6	2.88	5.01	5	5	1.77	1.77	1.44	14	14	14					266.151		861.907		Bicoloured	2
68	CITA	Biescas_12	Local	Bescos de Garcipollera	2021	2021-09-06		30.0783	37.363	1.07467	5.23	5.13	5.88	4.96	5.14	5.13	5.14				4.94	5.37	6.17	5.41	6.01	5.9	4.78				4.58			9.6			12.1	12.1	12.1	8.2	8.5	31.8	31.5	137.3	129.2	547	521.7		3
127	CITA	Biescas_13	Local	Bescos de Garcipollera	2022	2022-09-15					9.1	11.68	9.24	12.94	11.87	13.14	8.89	10.6			8.44	8.7	9.83	10.85	11.74	8.56	9.37	13.22			3.67	3.77	3.94	10.2	8.07	8.01	19.7	19.7	19.7					142.596		705.172		Green	2
127	CITA	Biescas_13	Local	Bescos de Garcipollera	2021	2021-09-30	9	60.6427	72.9272	1.33235	6.09	6.64	8.1	4.9							5.94	5.83	6.15	6.43							3.73			3.73			14.4	14.6	14.6	12.5	11.8	35.2	36.8	89.1	96.3	523.7	538.1	Green	2
127	CITA	Biescas_13	Local	Bescos de Garcipollera	2023	2023-10-05					5.83	6.02	5.77	6.33	6.63						7.56	5.44	5.73	6.85	6.39						3.65	3.66	3.66	4.61	4.59	4.52	16.1	16	16					135.954		729.401		Green	2
129	CITA	Biescas_16	Local	Bescos de Garcipollera	2022	2022-10-24					7.93	9.36	8	9.17	8.13	8.49	8.52	9.33	8.51	8.09	8.11	8.17	8.22	8.53	7.53	8.29	7.49	8.62	9.51	9.18	3.31	3.19	3.2	9.06	9.09	9.09	17.2	17.4	17.4					160.983		900.888			2
129	CITA	Biescas_16	Local	Bescos de Garcipollera	2020	2020-09-01	10	31.5008	38.5364	1.11834	10.3	10.3	10.3	10.3	10.3	10.3	10.3	10.3	10.3	10.3	10.3	10.3	10.3	10.3	10.3	10.3	10.3	10.3	10.3	10.3	3.27			7.71			12.8	12.9	13					398	428.5	560.1	562.8		2
129	CITA	Biescas_16	Local	Bescos de Garcipollera	2021	2021-10-14	9	46.2326	55.2317	1.22373	9.81	9.62	9.7	8.71	10.02	10.91	10.28	8.37	10.39	9.53	10.2	12.12	9.64	9.79	9.84	9.32	9.88	9.27	9.59	10.36	3.54			7.66			15.5	15.5	15.5	13	11.8	29.3	33.2	145.6	143.3	476.3	537.4		2
580	CITA	Javierre del Obispo_02	Local	Bescos de Garcipollera	2020	2020-10-13	7.8	32.3833	36.7176	1.03755	12.96	12.16	11.1	13.82	9.94	11.3	12.54	12.15	10.75	10.77	12.1	14.1	10.31	13	12.86	11.89	10.92	12.69	11.24	11.48	3.22			4.64			16.1	16.9	16.1	8.8	10.5	34.2	44.5	361.1	354.6	855.3	820.9		2
580	CITA	Javierre del Obispo_02	Local	Bescos de Garcipollera	2021	2021-10-26	9	29.0686	35.7448	1.10103	14.55	12.34	15.51	14.67	15.5	16.55	15.57	16.17	14.61	18.88	18.99	13.18	17.73	14.17	16.45	18.48	14.79	16.21	14.57	19.02	3.75			5.56			18.5	18.5	18.5	13.9	12.6	47.8	48.1	190.9	181.8	562	573.5		2
396	CITA	Manzana fina	Local	Bescos de Garcipollera	2022	2022-10-11					4.07	3.41	5.82	4.35	4.12	4.77	4.65	4.39	5.56	4.84	4.95	4.23	3.44	4.48	3.89	5.16	4.33	4.8	4.76	3.99	3.59	3.61	3.4	6.33	6.31	6.34	13.8	13.8	13.8					59.7292		330.033			2
396	CITA	Manzana fina	Local	Bescos de Garcipollera	2021	2021-10-14	10	21.6342	26.7732	0.939704	7.08	5.7	5.29	5.39	7.27	5.77	7.22	5.87	5.58	6.76	6.34	6.79	5.5	5.18	6.12	5.18	6.88	7.63	5.6	7.97	3.38			7.01			13.2	13.3	13.3	6.2	5.6	40.5	43	114.2	101.1	469.6	500.7		2
233	CITA	Manzana amarrilla de octubre	Local	Bescos de Garcipollera	2020	2020-09-07	7.7	34.3033	39.2912	1.21272	10.3	10.3	10.3	10.3	10.3	10.3	10.3	9.4	9.9	10.3	10.3	10.3	10.3	10.2	10.3	10.3	10.3	10.3	8.9	10.3	3.82			4.91			17.3	17.4	17.4	13	13.1	54	52.8	893.7	760.1	820.1	851.1	Green	2
233	CITA	Manzana amarrilla de octubre	Local	Bescos de Garcipollera	2021	2021-10-14	8	46.1482	53.1144	1.27474	9.34	8.05	7.88	7.33	7.53	7.52	8.46	7.37	7.91	8.95	8.71	7.17	7.3	7.58	6.91	8.93	7.37	7.68	7.47	7.45	5.45			4.25			17.2	17.3	17.3	10.6	15	94	77	406.4	409.4	531.1	545.9	Green	2
233	CITA	Manzana amarrilla de octubre	Local	Bescos de Garcipollera	2023	2023-10-05					8.22	7.69	7.18	7.08	6.96	9.17	7.18	7.79	7.4	7.48	8.66	8.81	7.12	7.43	7.27	7.36	7.24	7.77	7.47	8.02	4.18	4.18	4.18	2.69	2.7	2.63	15.8	15.8	15.7					386.491		1091.83		Green	2
132	CITA	Troncedo_01	Local	Bescos de Garcipollera	2020	2020-08-14																									3.53			1.22			11.7	11.7	11.7	6.3	6.5	21.7	22.5	104.5	79.7	462.5	508.5		2
132	CITA	Troncedo_01	Local	Bescos de Garcipollera	2021	2021-08-25	9.8	19.2666	25.5718	0.725614	7.63	8.52	10.1	7.61	9.48	10.26	12.7	9.98	9.24	9.42	8.55	7.55	8.91	4.93	9.58	12.45	12.17	10.05	10.66	8.27																			2
24	CITA	Biescas_05	Local	Bescos de Garcipollera	2022	2022-08-24	5	30.141	37.813	1.0927	5.37	6.27	7.05	7.19	7.6	7.47	7.31	9.11	8.74	9.21	6.26	5.29	5.91	8.97	6	9.99	6.51	8.05	8.42	10.24	4.17	4.18	4.18	1.82	1.81	1.81	17	17	17.1					177.232		560.476		Bicoloured	2
101	CITA	Gavin_02	Local	Bescos de Garcipollera	2022	2022-09-26					7.73	6.39	6.08	6.43	6.46	7.05	4.85	6.85	7.29	8.14	6.19	6	7	6.33	6.34	7.21	6.21	7.55	7.34	7.79	3.81	3.88	3.97	3.66	3.65	3.59	13.3	13.3	13.3					93.0367		388.971		Yellow	2
101	CITA	Gavin_02	Local	Bescos de Garcipollera	2020	2020-09-01	8.5	20.5001	22.2845	1.04557	9.2	10.3	9.7	8.6	7.7	8.5	10.2	9.8	8.5	10.3	7.9	9.7	10.3	9.4	8.8	8.8	10.3	9.8	9.6	9.5	3.73			4.39			14	14	14	6.1	6.1	13.9	13.9	224.8	192.6	391	434.2	Yellow	2
101	CITA	Gavin_02	Local	Bescos de Garcipollera	2021	2021-09-30	3.7	19.0205	25.1557	0.727921	8.4	8.78	10.28	9.38	9.75						11.1	8.57	8.96	8.78	9.36						4.11			4.48			15	15.3	15.4	19.5	19.7	54.6	58.3	100.5	107.1	306.5	307.3	Yellow	2
101	CITA	Gavin_02	Local	Bescos de Garcipollera	2023	2023-10-05					8.3	8.6	8.29	8.74	8.98	9.41	8.24	8.18	9.04	7.82	7.2	8.81	7.93	7.87	8.04	7.59	8.51	8.3	8.53	8.37	3.99	3.96	3.98	3.12	3.07	3.07	12.3	12.3	12.3					119.431		359.478		Yellow	2
137	CITA	Biescas_08	Local	Bescos de Garcipollera	2021	2021-09-06	10	22.7476	28.5868	0.921269	5.46	5.69	5.46	5.2	6.33	5.86	5.53	5.62	5.99	6.1	5.92	5.91	6.47	5.84	5.72	6.21	5.6	5.59	5.59	6.6	3.39			9.87			15.5	15.5	15.5										3
44	CITA	Mondial Gala	Commercial	Zaragoza	2020	2020-08-26					5.73	5.13	3.79	5.39	4.99	4.96	4.06	6.33	6.42	4.96	4.7	3.52	4.82	5.94	5.35	5.06	5.45	5.71	5.71	5.81	3.79			2.65			13.5	13.6	13.7	8.9	8.9	28.1	28.1	316.3	333.3	367.1	317.9	Red	2
44	CITA	Mondial Gala	Commercial	Zaragoza	2021	2021-08-19	10	3.98829	4.56525	0.749857	5	5.95	3.45	6.48	5.17	5.62	5.46	4.25	5.72	5.19	4.92	6	4.55	5.89	4.58	6.03	5.83	4.61	5.9	5.94	3.61			3.55			11.9	11.9	11.9	7.8	6.4	42.1	39.6	154.7	133.3	309.7	372.8	Red	2
6000	CITA	Pink Lady	Commercial	Zaragoza	2022	2022-11-02					8.95	7.97	9.46	9.58	7.49	7.92	7.95	10.99	8	9.14	7.94	9.23	8.04	10.43	8.01	7.83	7.81	9.57	9.67	8.12	3.45	3.43	3.43	9.05	9.04	8.99	18.4	18.5	18.7					47.9276		357.806		Red
6000	CITA	Pink Lady	Commercial	Zaragoza	2020	2020-10-15	6.28571	8.0534	8.86596	0.630586	7.91	6.2	9.35	6.75	10.57	7.57	7.51	10.3	8.35	8.54	8.55	7.5	8.2	7.42	8.2	7.83	7.81	8.44	7.39	9.6	4.48			7.7			14	14.6	14.5	3.1	3	15.9	17	485.6	444.2	610.1	559.5	Red
6000	CITA	Pink Lady	Commercial	Zaragoza	2021	2021-10-21	6.9	16.3986	20.2446	0.795748	7.77	8.74	9.84	8.73	7.43	9.77	10.1	8.15	8.15	7.75	7.14	8.31	9.48	7.46	7.88	7.54	8.06	7.76	8.51	8.98	3.95			7.76			18.2	18.3	18.3	6.8	8	36.2	37.4	550.8	497.7	242.2	227.5	Red
6000	CITA	Pink Lady	Commercial	Zaragoza	2023	2023-11-15					11.53	11.16	11.81	14.37	12.68	11.29	11.88	11.17	11.78	10.58	9.87	11.82	9.24	6.92	12.16	11.59	8.76	12.35	10.09	10.77	3.77	3.77	3.77	4.64	4.63	4.57	14.2	14.2	14.1					55.6098		519.281		Red
518	CITA	Pinova	Commercial	Zaragoza	2022	2022-08-19					9.12	7.14	9.53	8.75	9.41	8.6	8.02	8.86	8.18	8.32	7.67	8.9	7.4	9.04	7.94	8.71	7.77	7.97	9.13	7.71	3.9	3.9	3.63	5.89	5.92	5.97	18.5	18.5	18.5					125.196		793.973		Red	2
518	CITA	Pinova	Commercial	Zaragoza	2020	2020-08-26	8.9	12.9441	15.5875	0.695287	9.53	10.36	8.54	8.87	8.91	10.8	10.42	10.4	12.53	9.5	9.53	10.2	8.9	8.9	10.81	10.2	7.3	12.8	12.11	10.3	3.72			6.3			17.7	17.7	17.7	9.3	9.3	30.7	31.7	310.5	437.4	574.1	642.3	Red	2
518	CITA	Pinova	Commercial	Zaragoza	2021	2021-09-17	9.3	24.9822	30.2714	1.0244																					3.59			5.32			17.8	17.8	17.8	20.6	21.3			91.9	74.7	485.9	465	Red	2
518	CITA	Pinova	Commercial	Zaragoza	2023	2023-08-17					8.45	8.38	8.49	8.53	8.68	9.14	6.99	8.92	8.6	5.35	8.02	7.83	7.93	7.58	7.89	7.19	7.01	9.14	7.73	8.42	4.06	4.04	4.06	3.75	3.68	3.72	17.2	17.2	17.2					112.084		861.442		Red	2
26	CITA	Reineta Gris	Commercial	Zaragoza	2022	2022-10-18					11.01	5.36	13.58	10.86	11.97	15.28	11.7	12.82	10.82	12.66	12.55	4.75	13.12	11.39	11.26	12.48	11.83	12.81	9.89	13.51	4.1	3.84	3.75	11.45	11.43	11.35	20.9	21	21					183.471		840.961		Brown
26	CITA	Reineta Gris	Commercial	Zaragoza	2020	2020-09-16	8.9	20.9007	24.9858	0.960929	6.56	7.72	5.82	8.11	4.6	5.3	6.09	6.51	6.85	4.63	6.9	7.06	5.46	7.49	4.86	5	7.01	5.3	6.15	5.69	3.52			7.09			17.7	17.7	17.7	10.6	9.7	31.4	329.3	521.3	398.1	419.1	446.9	Brown
26	CITA	Reineta Gris	Commercial	Zaragoza	2021	2021-09-24	5.1	48.7814	58.2484	1.27491	10.68	13.47	8.13	12.04	9.4	9.31	10.18	9.06	10.91	12.85	11.99	13.53	10.07	12.12	10.51	10.43	10.64	10.81	11.73	12.81	4.45			8.26			19.1	19.1	19.1	33.3	31.9	49.5	53.8	368.9	364.1	505.6	514.2	Brown
26	CITA	Reineta Gris	Commercial	Zaragoza	2023	2023-10-11					7.1	12.86	6.92	9.72	8.66	7.13	9.62	5.91	7.71	7.91	10.01	12.07	8.13	12.11	8.85	7.11	7.39	4.59	7.35	10.6	3.72	3.72	3.72	5.82	5.87	5.85	20.4	20.4	20.4					200.554		1093.02		Brown
26	CITA	Reineta	Commercial	Zaragoza	2022	2022-09-26					6.22	9.38	11.88	10.51	10.6	4.51	10.4	10.57	10.76	11.9	6.8	9.02	12.54	10.87	11.29	5.14	10.34	12.05	10.75	12.45	3.47	4.01		8.41	8.53		16.8	16.7	16.5					221.49		791.424		Green
26	CITA	Reineta	Commercial	Zaragoza	2020	2020-09-07	8.9	17.9368	21.0576	0.901277	10.2	10.2	9.8	10.2	10.2	7.4	10.2	10.2	9.1	9.6	10.2	10.1	9.2	10.2	10.2	7.4	10.1	10.1	9.2	8.4	3.46			9.88			16.3	16.1	16.2	11	10.7	24	24.3	546.9	429.8	516.8	541.2	Green
26	CITA	Reineta	Commercial	Zaragoza	2021	2021-09-17	7.5	44.4711	52.8316	1.26974	12.98	13.51	16.25	9.15	13.73	14.53	14.12	14.7	12.85	12.05	13.86	14.79	20.2	14.03	15.89	14.78	15.56	15.59	16.12	10.68	3.02			9.09			15.7	15.9	16	19.1	18.6	43.9	39.4	117.8	129.8	539.8	592.7	Green
26	CITA	Reineta	Commercial	Zaragoza	2023	2023-09-22	10				7.32	8.12	8.38	5	8.36	8.99	8.35	7.13	5.53	9.75	8.21	8.5	7.2	1.33	4.77	2.6	5.87	1.56	8.09	10.43	3.4	3.29	3.28	12.09	5.56	5.71	15.8	16.1	16.1					254.664		1344.93		Green
44	CITA	Royal Gala	Commercial	Zaragoza	2022	2022-08-19					8.67	7.71	8.46	8.77	9.76	7.77	10.77	9.31	9.86	8.72	8.58	7.82	7.07	9.5	9.51	8.09	9.67	10.62	9.62	10.24	3.99	3.83	3.87	3.75	3.84	3.75	17.5	17.7	17.7					106.326		564.75		Red	2
44	CITA	Royal Gala	Commercial	Zaragoza	2020	2020-08-07	8.9	5.06661	6.46164	0.277483	5.69	6.3	6.79	7.56	6.17	5.99	5.54	6.73	7.3	8.3	6.36	6.42	6.97	7.89	6.83	5.63	5.61	5.74	6.66	7.08	3.66			3.31			16.3	16.4	16.4					92.7	116.9	411	432.9	Red	2
44	CITA	Royal Gala	Commercial	Zaragoza	2021	2021-07-27	9.6	13.393	17.5031	0.694199	7.07	6.52	8.65	7.75	7.8	9.36	8.75	9.17	8.45	8.79	7.67	8.65	8.36	9.02	8.34	9.46	9.86	10.05	9.48	10.01	3.44			3.95			13.6	13.6	13.5	11.9	12.6	58.2	53.4	63.5	68.2	86.8	84.8	Red	2
44	CITA	Royal Gala	Commercial	Zaragoza	2023	2023-08-01					7.82	7.77	7.776	5.2	7.16	8.13	7.11	8.4	4.69	7.96	7.21	6.68	8.48	6.48	7.62	7.98	8.19	9.18	6.46	7.83	3.92	3.91	3.9	3.66	3.39	3.29	16.7	16.7	16.7					107.807		936.129		Red	2
557	UPNA	Mandaka	Local	Pamplona	2021	2021-09-17	7.7	71.1001	84.3014	1.37032																					3.56	3.67	3.82	8.3	8.4	8.4	16.4	16.4	16.3					83.4	108.7	575.2	614.8	Bicoloured	2
9	UPNA	Burdinche	Local	Pamplona	2022																																											Green	2
475	UPNA	Ezti-Beltza	Local	Pamplona	2021	2021-10-08	4.11111	35.3888	41.3638	1.19624																					4.38	4.39	4.39	1.3	1.4	1.5	17.9	17.9	17.9					84.8	86.7	413	386.5	Green	2
159	UPNA	Udare Sagarra	Local	Pamplona	2021		6.9	32.7615	40.443	1.11597																																						Yellow	2
313	UPNA	Roja de Guipuzcoa	Local	Pamplona	2020	2020-09-11	7.6	18.3068	20.6654	0.987532																					3.6	3.61	3.64	3.8	3.6	5	10.8	10.8	10.81	7.7	7.7	63.6	62.7	138	204.5	168.2	183.3	Bicoloured	2
313	UPNA	Roja de Guipuzcoa	Local	Pamplona	2022																																											Bicoloured	2
582	UPNA	Erremedio Sagarra	Local	Pamplona	2021	2021-09-13	7	30.7173	34.5427	1.17264																					3.54	3.55	3.53	5.5	5.6	5.6	13.5	13.5	13.5					28.4	25.8	226.6	241.1	Bicoloured	2
206	UPNA	Manzana de San Fermín	Local	Pamplona	2021	2021-07-27	10	30.128	35.031	1.14533																					3.6	3.74	3.83	3.6	3.5	3.8	12.05	11.91	11.96					148.2	139	360.8	373.9	Bicoloured	2
559	UPNA	Merkaliña	Local	Pamplona	2021	-	0	18.5245	23.4819	0.900235																					3.88	3.83	3.85	2.5	2.5	2.5	12.9	12.9	12.9					5.75	18.3	447.8	514.6	Green	2
100	UPNA	Ama Birgen Sagarra	Local	Pamplona	2020	2020-08-13	8.7	15.2907	20.0665	0.666202																					3.38	3.38	3.38	5.9	6.2	6	13.13	13.12	13.13	18.1	18.3	63.5	62.3	550.1	647.7	571.5	617.3	Bicoloured	2
45	UPNA	Kerienlutxia	Local	Pamplona	2020		7.4	28.7514	36.5092	1.18324																																						Green	2
561	UPNA	Arkumitxia	Local	Pamplona	2021	2021-10-08	6.5	38.9011	47.9499	1.19454																					4.26	4.24	4.27	2.4	2.4	2.4	16.7	16.7	16.7					273.3	244.3	582.3	479.3	Red	2
88	UPNA	Botil Sagarra	Local	Pamplona	2020	2020-09-11	7.8	18.7559	20.6092	0.995462																					3.66	3.67	3.68	3.6	3.6	3.8	12.23	12.19	12.21	6.3	6.1	109.7	107.2	154.2	140.7	165.6	164.6	Green	2
410	UPNA	Sagar Motela	Local	Pamplona	2022			47.8555	60.5905	1.23979																																						Green	2
544	UPNA	San Juan Sagarra	Local	Pamplona	2021		2.5	56.7214	64.4229	1.35238																																						Yellow	2
484	UPNA	Leitza-01	Local	Pamplona	2021	2021-08-19	7.4	19.4636	22.0861	0.970644																					3.38	3.37	3.39	4.4	4.5	4.4	10.5	10.5	10.5					20	12.7	563.9	515.8	Green	2
100	UPNA	Sagar Gorria	Local	Pamplona	2021	2021-08-02	6.9	32.0703	36.2976	1.19709																					3.4	3.43	3.47	3.9	3.9	3.8	9.71	9.73	9.74					24.6	48	567.3	710.2	Green	2
593	UPNA	Leitza-08	Local	Pamplona	2021	2021-09-07	6.6	29.0231	33.9581	1.16797																					3.38	3.39	3.45	5	5	5	11.8	11.8	11.8					28.8	58.1	495.3	338.9	Green	2
31	UPNA	Azpirotz-03	Local	Pamplona	2021		6.75	16.655	18.523	0.954712																																						Red	2
485	UPNA	Madotz-01	Local	Pamplona	2021	2021-09-03	9.5	14.7985	19.2067	0.641723																					3.21	3.23	3.24	4.6	4.4	4.7	11.5	11.5	11.5					13.9	25.4	382.2	460.2	Bicoloured	2
488	UPNA	Madotz-02	Local	Pamplona	2021		3.7	23.8003	29.3774	0.948608																																						Yellow	2
386	UPNA	Motela	Local	Pamplona	2020	2020-10-09	6.8	25.1669	29.9168	1.06743																					4	4.02	3.74	2.7	2.7	2.7	17.04	17	17	22.4	24.2	69.9	66.8	255.4	244.9	281.7	290	Bicoloured	2
386	UPNA	Motela	Local	Pamplona	2022		6.1	42.6774	51.4563	1.25908																																						Green	2
59	UPNA	Ihaben-01	Local	Pamplona	2021	2021-08-24		10.251	13.6053	0.446488																					3.36	3.39	3.38	4.4	4.3	4.3	12.9	12.9	12.9					46	38.5	496	495.9	Green	2
45	UPNA	Blanca	Local	Pamplona	2021	2021-08-10	8.5	18.9251	22.705	0.918371																					3.15	3.14	3.13	4.2	4.2	4.4	11.47	11.46	11.46					20.8	84.8	469	471.9	Green	2
30	UPNA	Naranjina	Local	Pamplona	2020	2020-09-11	6.8	20.7553	24.3439	0.994321																					3.52	3.52	3.53	3.8	4.3	4.2	11.41	11.39	11.39	16.5	16.7	47	47.8			592.8	545.9	Green	2
30	UPNA	Naranjina	Local	Pamplona	2022																																											Green	2
88	UPNA	Gordoncha	Local	Pamplona	2021	2021-09-03	7.9	35.2066	43.9901	1.15246																					3.86	3.91	3.98	2.5	2.4	2.4	12.3	12.3	12.3					15.6	47.8	283.1	315.8	Red	2
18	UPNA	Ziordia-02	Local	Pamplona	2020	2020-08-13	8.4	22.5306	26.849	1.02941																					3.18	3.18	3.19	6.4	6.6	6.6	10.12	10.12	10.11	20	19.6	44.5	44.8	323.8	357.9	285.9	227.9	Green	2
18	UPNA	Ziordia-02	Local	Pamplona	2022																																											Red	2
18	UPNA	Ziordia-04	Local	Pamplona	2021	2021-07-27	7.5	29.3769	36.8909	1.0593																					3.08	3.1	3.1	9	8.8	9.1	9.84	9.84	9.82					56.3	56.3	302.1	257.2	Red	2
76	UPNA	Calviña Agostera	Local	Pamplona	2021	2021-09-20	6.9	12.3123	16.4807	0.510764																					3.6	3.64	3.78	3.5	3.4	3.4	13.4	13.4	13.4					8.4		575.9	621.2	Red	2
131	UPNA	Cinco Cantones	Local	Pamplona	2021	2021-09-13	3.3	33.7543	39.5793	1.1741																					3.98	3.97	3.98	2	2	2	13	13	13					11.8	30.5	399	409.3	Red	2
412	UPNA	Manzana Tomate	Local	Pamplona	2020	2020-08-13	7.5	18.1109	21.878	0.880573																					3.31	3.31	3.31	5.9	5.8	6.3	10.94	10.93	10.93	11	11	47.3	47.3	500.7	637.8	649	600.3	Yellow	2
412	UPNA	Manzana Tomate	Local	Pamplona	2021	2021-08-10	7	15.9045	18.5077	0.851076																					3.32	3.31	3.31	7	6.8	6.8	12	12	12					48.9	31.1	343.3	361.7	Green	2
5075	UPNA	Manzana Melocotón	Local	Pamplona	2021	2021-08-13	7.9	23.8824	31.0909	0.861647																					3.14	3.18	3.22	7.2	7.1	7.2	12.3	12.1	12.3					36.8	25.1	363.9	348.2	Green	2
467	UPNA	Sosa Roja	Local	Pamplona	2021	2021-09-13	7	32.9158	39.3837	1.15673																					4.93	4.93	4.87	0.9	1.1	0.9	12.8	12.7	12.8					48.4	52.9	360	404.2	Green	2
467	UPNA	Sosa Roja	Local	Pamplona	2022																																											Green	2
19	UPNA	Urdiain-01	Local	Pamplona	2020	2020-08-27	6.7	29.1956	36.4465	1.06122																					3.25	3.26	3.27	8.2	7.9	8.2	14.8	14.81	14.8	12.7	12.7	66.5	64.5	713.2	816	775.6	880.4	Bicoloured	2
19	UPNA	Urdiain-01	Local	Pamplona	2022																																											Green	2
170	UPNA	Iturmendi-06	Local	Pamplona	2020	2020-08-13	6.5	26.8462	32.986	1.03371																					3.18	3.16	3.16	8.3	8.3	8	12.47	12.47	12.47	12.8	12.8	47.9	49.7	761.2	764.7	778.7	777.6	Yellow	2
170	UPNA	Iturmendi-06	Local	Pamplona	2022																																											Green	2
71	UPNA	Santiagina	Local	Pamplona	2021	2021-07-27	8.2	8.89513	12.3758	0.324216																					3.08	3.22	3.32	5.1	4.8	5	11.64	11.58	11.57					187.9	91.2	403.9	417.6	Green	2
19	UPNA	Genaro Sagarra	Local	Pamplona	2021	2021-09-07	6.9	13.1068	16.1847	0.684132																					3.41	3.41	3.41	5.2	5.1	5.1	11.8	11.8	11.8					18.2	47	327.3	272.2	Green	2
78	UPNA	Uharte Arakil-01	Local	Pamplona	2020	2020-08-20	7.1	8.87488	13.1153	0.202124																					3.49	3.47	3.46	4	4	4	11.8	11.82	11.8	13.1	13	55.7	57	416	324.3	235.8	266.6	Green	2
78	UPNA	Uharte Arakil-01	Local	Pamplona	2022																																											Green	2
254	UPNA	La Temprana	Local	Pamplona	2021		8.125	16.8433	22.303	0.679155																																						Bicoloured	2
95	UPNA	Arakil-02	Local	Pamplona	2020	2020-08-13	7.3	23.7486	29.9807	0.950141																					3.15	3.17	3.14	7.6	7.5	7.5	11.94	11.95	11.95	14.4	13.8	35.7	36.1	573.2	453.4	639.4	636.3	Bicoloured	2
95	UPNA	Arakil-02	Local	Pamplona	2022																																											Bicoloured	2
157	UPNA	Aria-01	Local	Pamplona	2021			24.1557	30.1638	0.942979																																						Bicoloured	2
563	UPNA	Hiriberri-01	Local	Pamplona	2021	2021-07-27	9.3	20.4334	25.2307	0.914985																					3.77	3.78	3.77	3.8	3.8	3.9	10.17	10.22	10.26							119.3	133.5	Bicoloured	2
56	UPNA	Garralda-02	Local	Pamplona	2021	2021-08-13	8	17.2587	22.4913	0.727266																					3.15	3.14	3.13	8.6	8.8	8.6	11.5	11.5	11.5					14.2	21	235.8	246.3	Bicoloured	2
56	UPNA	Garralda-05	Local	Pamplona	2020	2020-08-13	6.8	19.4721	25.1767	0.803756																					3.25	3.26	3.25	9.4	9.4	9.5	13.58	13.57	13.57	8.5	8.3	57.7	59.3	678.8	735.5	789.6	360.1	Bicoloured	2
469	UPNA	Garaioa-02	Local	Pamplona	2021	-	7.9	24.8424	34.4352	0.750758																					3.62	3.69	3.73	4.3	4.4	4.4	12.9	12.9	12.9					31.1	35.1	490.3	390.4	Bicoloured	2
287	UPNA	De Mine	Local	Pamplona	2021	2021-09-03	5.4	18.4029	21.0696	0.815707																					3.35	3.35	3.35	3.9	3.8	3.8	11.9	11.9	11.9					14.4	11	298.3	284.4	Green	2
287	UPNA	De Mine	Local	Pamplona	2020			18.4605	21.1073	0.960713																																						Green	2
30	UPNA	Colorada	Local	Pamplona	2021	2021-09-01	6	43.6215	50.3089	1.29124																					3.5	3.57	3.47	3.6	3.8	3.6	11.9	11.9	11.9					31.1	75.1	561.4	596.3	Green	2
360	UPNA	Maxel Gorri	Local	Pamplona	2021		7.6	38.7995	47.6788	1.18314																																						Green	2
20	UPNA	Agostera	Local	Pamplona	2021		8.7	23.2306	29.2982	0.932364																					3.77	3.78	3.76	2.5	2.5	2.4	13.2	13.3	13.3					43.8	25.7	508.4	588.2	Bicoloured	2
20	UPNA	Agostera	Local	Pamplona	2022																																											Bicoloured	2
586	UPNA	Autxa	Local	Pamplona	2021		7.1	16.6195	25.4882	0.44037																																						Bicoloured	2
232	UPNA	Fina	Local	Pamplona	2021	2021-10-08	8.9	74.5816	94.04	1.34157																					3.32	3.36	3.45	13.3	13.1	13.1	15.7	15.8	15.7					313.5	270.3	570.3	527	Bicoloured	2
447	UPNA	Ultzurrun-01	Local	Pamplona	2021			33.3897	39.0386	1.17196																																						Bicoloured	2
81	UPNA	Artazcoz-02	Local	Pamplona	2020		9	19.1837	27.0879	0.597375																																						Bicoloured	2
81	UPNA	Artazcoz-02	Local	Pamplona	2021		9.6	32.701	42.9145	1.15788																																						Red	2
95	UPNA	Arraiza-01	Local	Pamplona	2021	2021-08-19	9.4	30.3479	37.4994	1.08033																					3.31	3.29	3.3	5.8	5.6	5.6	12.9	12.9	12.9					72.3	40.5	330.2	337.6	Green	2
84	UPNA	Zuazu-01	Local	Pamplona	2021		2.3	32.498	37.9365	1.18001																																						Green	2
552	UPNA	Aranache-10	Local	Pamplona	2020	2020-08-13	8	7.45086	9.78522	0.580146																					3.47	3.45	3.44	5.1	5.1	5.2	14.25	14.25	14.23	11.9	11.6	47.3	50.5	482.5	440	549.6	525.4	Green	2
552	UPNA	Aranache-10	Local	Pamplona	2021	2021-08-13	7.9	11.5704	14.7142	0.305518																					3.32	3.31	3.31	5.8	5.6	5.6	15	15	15					26	20.9	316	288.1	Green	2
97	UPNA	Viloria-03	Local	Pamplona	2020	2020-10-09	7	12.9515	16.5698	0.610061																					3.65	3.7	3.7	4.3	4.2	4.3	12.45	12.45	12.47	13.8	13.7	83.8	85	246.2	302.9	311.1	246.4	Bicoloured	2
66	UPNA	Manzana Enana	Local	Pamplona	2021		10	36.8331	47.3135	1.11652																																						Bicoloured	2
217	UPNA	Nano de Cascante	Local	Pamplona	2021	2021-07-27	10	28.5975	33.7186	1.12148																					4.14	4.17	4.13	1.6	1.6	1.5	7.67	7.65	7.65							299.8	333.9	Green	2
15	UPNA	Orache	Local	Pamplona	2021	2021-09-03	6.9	26.101	31.4053	1.04919																					4.03	4	3.99	2.1	2	2.1	14.6	14.6	14.6					16.1	60.8	218	308.1	Bicoloured	2
306	UPNA	Manyaga	Local	Pamplona	2021		10	27.8828	34.0153	1.05391																					3.81	3.95	4.01	3.8	3.8	3.7	12.6	12.6	12.6					20.7	15.8	648.1	781.2	Bicoloured	2
554	UPNA	Ribera-08	Local	Pamplona	2021	2021-08-17	9.1	20.0085	26.4503	0.766399																					3.11	3.23	3.26	11.9	11.8	11.7	12	12	12.1					16.1	11.3	257.2	251.6	Red	2
570	UPNA	Ribera-11	Local	Pamplona	2021		10	12.7053	17.5467	0.563616																					3.97	4.04	4.12	2	2.1	2	14.5	14.5	14.5					44	52.8	573	551.8	Red	2
461	UPNA	Lahoz-04	Local	Pamplona	2021		10	25.8884	35.6409	0.793326																																						Red	2
541	UPNA	Santiaguera	Local	Pamplona	2021		8.875	3.90473	5.38679	0.153233																																						Red	2
62	UPNA	Josue	Local	Pamplona	2020		7.4	8.99235	12.3638	0.341189																																						Bicoloured	2
78	UPNA	UPNA_311	Local	Pamplona	2021	2021-08-17	7.9	16.6897	22.5416	0.63743																					3.49	3.57	3.54	4.5	4.5	4.5	11.6	11.5	11.5							339.8	367.3	Bicoloured
95	UPNA	UPNA_402	Local	Pamplona	2020	2020-08-20	7.5	34.9015	43.7879	1.12103																					3.45	3.44	3.46	7	7.1	7.9	13.19	13.18	13.18	21.4	22	53.7	55.1	775	808	822.2	905.7	Bicoloured
95	UPNA	UPNA_402	Local	Pamplona	2021		7	61.3178	72.349	1.34755																																						Bicoloured
81	CITA	Verdedoncella	Commercial	Zaragoza	2022	2022-10-18					8.7	10.22	14.04	10.09	9.52	10.75	12.86	12.92	10.14	10.65	8.83	10.61	14.46	8.63	9.45	8.72	12.78	13.06	11.64	12.15	5.06	5.09	5.06	1.97	1.94	1.88	18	18	18.1					116.883		406.567		Bicoloured	2
81	CITA	Verdedoncella	Commercial	Zaragoza	2020	2020-09-15	8.9	9.471	12.4522	0.438863	9.57	9.18	10.53	8.12	8.35	7.83	9.18	7.67	9.81	10.02	9.99	9.51	9.85	8.76	10.1	9.72	9.48	8.24	10.53	10.47	4.45			2.03			17.3	17.3	17.3	18.8	17.7	53.2	47.3	539.1	550.8	589.7	551.2	Bicoloured	2
81	CITA	Verdedoncella	Commercial	Zaragoza	2021	2021-11-03	8.7	8.2306	10.7165	0.438863	8.22	8.12	8.49	7.21	7.68	8.34	9.86	8.41	7.33	8.48	9.25	9.31	8.8	7.07	7.16	7.73	9.46	8.35	8.08	8.3	4.96			7.18			18	18.2	17.9									Green	2
81	CITA	Verdedoncella	Commercial	Zaragoza	2023	2023-11-15					11.61	13.48	13.11	13.55	11.44	14.53	13.76	12.71	15.17	18.19	11.68	13.1	13.38	10.25	9.5	10.49	11.56	14.54	15.15	11.98	4.58	4.57	4.56	2.12	2.11	2.13	16.6	16.8	16.7					75.3482		729.993		Yellow	2
81	UPNA	Verde Doncella-UPNA	Commercial	Pamplona	2021		10	27.7305	35.2252	0.785133																																						Green
81	UPNA	Verde Doncella-UPNA	Commercial	Pamplona	2020																																											Yellow
[truncated: 39 more columns]
